# Supplementary material for: Contamination of Soil, Water, Fresh Produce, and Bivalve Mollusks with Toxoplasma gondii Oocysts: A Systematic Review
Source: Microorganisms. 2022 Feb 27;10(3):517. doi: 10.3390/microorganisms10030517 (PMC8954419; doi:10.3390/microorganisms10030517)
Supplement: Supplementary file 1 [file microorganisms-10-00517-s001.zip]

Archive with 1 entries (1 files):
- microorganisms-1563738-supplementary.xlsx
