# Supplementary material for: Contamination of Soil, Water, Fresh Produce, and Bivalve Mollusks with Toxoplasma gondii Oocysts: A Systematic Review
Source: Microorganisms. 2022 Feb 27;10(3):517. doi: 10.3390/microorganisms10030517 (PMC8954419; doi:10.3390/microorganisms10030517)
Supplement: Supplementary file 1 [file microorganisms-10-00517-s001.zip › microorganisms-1563738-supplementary.xlsx]

## Sheet: Description column headings
Column heading	Description
Sample type	e.g. vegetables-fruit, water, soil or bivalves			Criteria to define sampling season
Sample details	Type of vegetable, fruit or mollusk bivalve collected (just for fresh produce and bivalves)			Beginning	Northern hemisphere	Southern hemisphere
Sample origin	Where samples were collected e.g. supermarkets, markets, farms, rivers, lakes, wells, coastal sites, schools…			March 21	Spring	Fall
Water uses	Uses given to the samples collected (driking, recreational, irrigation and washing… (just for water)
Type of water or aquifer	Fresh or estuarine water, salty… description of conditions, e.g. with sandy and clay-rich sediments and residual soil (just for water samples)			June 21	Summer	Winter
Water treated or untreated before the collection?	Whether the water received treatment before oocyst recovery and detection. If so, treatment type specified (only for water samples)			September 23	Fall	Spring
Water type	Type of water where bivalves growth, e.g. seawater (just for bivalves)
Sampling year	Year(s) of study			December 21	Winter	Summer
Sampling season	Season of study (winter, spring, summer, fall) (see criteria in this sheet)
Sampling period	Year or time period of study
Sampling location (continent)	Continent where samples were collected
Sampling location (country)	Country where samples were collected
Production type (organic, conventional or both)	Type of agricultural system where vegetables were cultivated (only for fresh produce and soil samples taken in agricultural areas)
Product presentation (bulk, unpackaged or both)	How product was obtained: already packed or unpackaged… (only for fresh produce)
Was the study focused on spatial pattern within a known area related to cats?	Did the study focus on spatial pattern within a known area related to cats (yes/no question, just for soil)
Characteristics of the sampling specific area	Microenvironment characteristics: humidity, proximity to urban areas etc. (just for soil)
Were there cats in the sampling area?	If yes, specify observations of feces, latrines, colonies, etc., and numbers
Number of samples by categories if specified	Number of samples for each type of production or each product presentation if specified
Total number of samples	Total number of samples collected (sum of all types of production and product presentation if specified)
Sample units (grams, mL, units)	Grams (g), milliliters (mL) or units per sample
Depth of sample collection (cm)	How deep the samples were collected (just for soil and bivalves)
Species length (cm)	Length of mussels/ bivalves collected (just for bivalves)
Type of tissue or material analyzed	Tissue tested e.g. gills, digestive glands, hemolymph (just for bivalves)
Oocyst detection method	How oocysts were detected, e.g. real time-quantitative PCR (qPCR), conventional PCR (PCR), microscopy
Number of positive samples by categories if specified	Number of positive samples for each type of production or each product presentation if specified
Total number of positive samples	Total number of positive samples (sum of all types of production and product presentation if specified)
Number of positive samples by categories if specified (%)	Percentage of positive samples (%) for each type of production or each product presentation if specified
Total number of positive samples (%)	Percentage of all positive samples (%) (positive samples from all categories respect to the total of samples taken in percentage)
Sample collection and preparation prior to oocyst recovery and detection processes	How samples were collected and prepared before being processed
Method source (in-house/official/other)	Was an in house or official method used for oocyst recovery and concentration
Oocyst recovery and concentration method	Method used for oocyst recovery and concentration, summarized step by step e.g. filtration, concentration, flocculation
DNA extraction method	e.g. column purification, phenol chloroform isoamyl alcohol
Molecular markers	DNA locus used for oocyst detection, e.g. B1, 529 bp, 18S
Oocyst quantification (mean, median, range)	Median and range of number of oocysts/g or ml or sample
Analytical sensitivity	Lowest level of detection of method used e.g. in oocysts/g sample
Additional molecular methods used	Any genotyping or sequencing process and their targets
Other parasites investigated	List of any other parasites investigated in the study
Investigation related to a human outbreak? (yes/ no)	If the investigation was related to a human outbreak
Source of information	e.g. DOI, report name, webpage, congress, official report
Journal name	Name of the journal
Journal knowledge area	Area of knowledge or topic of the journal

## Sheet: Supplementary Table S1
DATABASE	KEYWORDS	TOTAL OF ARTICLES FOUND	ARTICLES PRESELECTED FROM THE TOTAL	SELECTED ARTICLES	DATE OF RESEARCH
PUBMED	"TOXOPLASMA" AND "OOCYST" AND "VEGETABLES" OR "TOXOPLASMA" AND "OOCYST" AND "SALAD" OR "TOXOPLASMA" AND "OOCYST" AND "FOOD"	73	18	6	18/01/2021
	"TOXOPLASMA" AND "OOCYST" AND "VEGETABLES”	15	2	0	18/01/2021
	"TOXOPLASMA" AND "OOCYSTS" AND "VEGETABLES”	40	1	1	18/01/2021
	"TOXOPLASMA" AND "OOCYST" AND "FRUITS"	9	0	0	18/01/2021
	"TOXOPLASMA" AND "OOCYST" AND "READY TO EAT"	2	0	0	18/01/2021
	"TOXOPLASMA" AND "OOCYST" AND "SALADS”	1	0	0	18/01/2021
	"TOXOPLASMA" AND "OOCYST" AND "FOOD”	73	0	0	18/01/2021
	"TOXOPLASMA" AND "OOCYST" AND "PRODUCTS”	16	0	0	18/01/2021
	“TOXOPLASMA” AND “OOCYST” AND “GREENERY”	0	0	0	18/01/2021
	“TOXOPLASMA” AND “OOCYST” AND “WATER”	68	20	5	18/01/2021
	“TOXOPLASMA” AND “OOCYSTS” AND “WATER”	193	1	1	18/01/2021
	“TOXOPLASMA” AND “OOCYST” AND “WATER” AND "EUROPE"	1	0	0	18/01/2021
	“TOXOPLASMA” AND “OOCYST” AND “SOIL” AND "EUROPE"	2	0	0	18/01/2021
	“TOXOPLASMA” AND “OOCYST” AND “SOIL”	33	11	4	18/01/2021
	“TOXOPLASMA” AND “OOCYSTS” AND “SOIL”	118	1	1	18/01/2021
	“TOXOPLASMA” AND “OOCYST” AND "BIVALVES"	3	0	0	18/01/2021
	“TOXOPLASMA” AND “OOCYSTS” AND "BIVALVES"	7	0	0	18/01/2021
	“TOXOPLASMA” AND “OOCYST” AND "MUSSELS"	7	0	0	18/01/2021
	“TOXOPLASMA” AND “OOCYSTS” AND "MUSSELS"	14	0	0	18/01/2021
	“TOXOPLASMA” AND “OOCYST” AND "CLAMS"	0	0	0	18/01/2021
	“TOXOPLASMA” AND “OOCYST” AND "OYSTERS"	0	0	0	18/01/2021
	“TOXOPLASMA” AND “OOCYSTS” AND "OYSTERS"	7	0	0	18/01/2021
	“TOXOPLASMA” AND “OOCYST” AND "OTTERS"	5	1	0	18/01/2021
	“TOXOPLASMA” AND “OOCYST” AND "ABALONE"	0	0	0	18/01/2021
	TOTAL	687	55	18	-
WEB OF SCIENCE	“TOXOPLASMA” AND “OOCYST” AND “VEGETABLES"	37	15	7	14/01/2021
	“TOXOPLASMA” AND “OOCYSTS” AND “VEGETABLES"	69	2	1	14/01/2021
	“TOXOPLASMA” AND “OOCYST” AND “SALADS”	1	0	0	14/01/2021
	"TOXOPLASMA” AND “OOCYST” AND “GREENERY”	1	0	0	14/01/2021
	"TOXOPLASMA” AND “OOCYST” AND “FRUIT”	18	2	0	14/01/2021
	"TOXOPLASMA" AND "OOCYST" AND "READY TO EAT”	1	0	0	14/01/2021
	"TOXOPLASMA" AND "OOCYST" AND "FOOD”	179	13	2	14/01/2021
	"TOXOPLASMA" AND "OOCYST" AND "PRODUCTS"	82	0	0	14/01/2021
	“TOXOPLASMA” AND “OOCYST” AND “WATER"	174	61	9	14/01/2021
	“TOXOPLASMA” AND “OOCYSTS” AND “WATER"	292	2	2	14/01/2021
	“TOXOPLASMA” AND “OOCYST” AND “WATER” AND “EUROPE"	25	0	0	14/01/2021
	“TOXOPLASMA” AND “OOCYST” AND “SOIL” AND "EUROPE"	17	4	0	14/01/2021
	“TOXOPLASMA” AND “OOCYST” AND “SOIL”	35	6	1	14/01/2021
	“TOXOPLASMA” AND “OOCYSTS” AND “SOIL”	122	3	3	14/01/2021
	“TOXOPLASMA” AND “OOCYST” AND "BIVALVES"	3	0	0	14/01/2021
	“TOXOPLASMA” AND “OOCYSTS” AND "BIVALVES"	7	0	0	14/01/2021
	“TOXOPLASMA” AND “OOCYST” AND "MUSSELS"	11	3	0	14/01/2021
	“TOXOPLASMA” AND “OOCYSTS” AND "MUSSELS"	35	2	2	14/01/2021
	“TOXOPLASMA” AND “OOCYST” AND "CLAMS"	3	0	0	14/01/2021
	“TOXOPLASMA” AND “OOCYST” AND "OYSTERS"	7	0	0	14/01/2021
	“TOXOPLASMA” AND “OOCYSTS” AND "OYSTERS"	30	2	2	14/01/2021
	“TOXOPLASMA” AND “OOCYSTS” AND "OTTERS"	70	5	1	14/01/2021
	“TOXOPLASMA” AND “OOCYST” AND "OTTERS"	16	0	0	14/01/2021
	“TOXOPLASMA” AND “OOCYST” AND "ABALONE"	1	0	0	14/01/2021
	TOTAL	1236	120	30	-
SCOPUS	"TOXOPLASMA" AND "OOCYST" AND "VEGETABLES”	45	4	3	22/01/2021
	"TOXOPLASMA" AND "OOCYSTS" AND "VEGETABLES”	63	1	1	22/01/2021
	"TOXOPLASMA" AND "OOCYST" AND "FRUITS”	24	0	0	22/01/2021
	"TOXOPLASMA" AND "OOCYST" AND "READY TO EAT"	3	0	0	22/01/2021
	"TOXOPLASMA" AND "OOCYST" AND "SALADS”	1	0	0	22/01/2021
	"TOXOPLASMA" AND "OOCYST" AND "FOOD”	195	2	2	22/01/2021
	"TOXOPLASMA" AND "OOCYST" AND "PRODUCTS”	64	2	2	22/01/2021
	"TOXOPLASMA” AND “OOCYST” AND “GREENERY”	1	0	0	22/01/2021
	“TOXOPLASMA” AND “OOCYST” AND “WATER” AND “EUROPE”	6	0	0	22/01/2021
	“TOXOPLASMA” AND “OOCYST” AND “WATER”	189	44	10	22/01/2021
	“TOXOPLASMA” AND “OOCYSTS” AND “WATER”	272	4	1	22/01/2021
	“TOXOPLASMA” AND “OOCYST” AND “SOIL” AND "EUROPE"	6	2	0	22/01/2021
	“TOXOPLASMA” AND “OOCYST” AND “SOIL”	109	43	3	22/01/2021
	“TOXOPLASMA” AND “OOCYSTS” AND “SOIL”	144	3	2	22/01/2021
	“TOXOPLASMA” AND “OOCYST” AND "BIVALVES"	14	2	0	22/01/2021
	“TOXOPLASMA” AND “OOCYSTS” AND "BIVALVES"	17	1	0	25/01/2021
	“TOXOPLASMA” AND “OOCYST” AND "MUSSELS"	17	1	0	22/01/2021
	“TOXOPLASMA” AND “OOCYSTS” AND "MUSSELS"	19	0	0	25/01/2021
	“TOXOPLASMA” AND “OOCYST” AND "CLAMS"	1	0	0	22/01/2021
	“TOXOPLASMA” AND “OOCYST” AND "OYSTERS"	6	1	1	22/01/2021
	“TOXOPLASMA” AND “OOCYSTS” AND "OYSTERS"	8	0	0	25/01/2021
	“TOXOPLASMA” AND “OOCYST” AND "OTTERS"	15	1	0	22/01/2021
	“TOXOPLASMA” AND “OOCYSTS” AND "OTTERS"	23	0	0	25/01/2021
	“TOXOPLASMA” AND “OOCYST” AND "ABALONE"	0	0	0	22/01/2021
	TOTAL	1242	111	25	-
OTHERS	-	36	35	29	23/07/2021
TOTAL FROM ALL DATABASES, NOT INCLUDING OTHERS		3165	286	73	-
TOTAL FROM ALL DATABASES AND OTHERS		3201	321	102	-
	All papers were preselected if they included in their title or summary anything connected or related to T. gondii oocysts in environmental samples (vegetables, water, soil and bivalves). In most cases, it was neccesary to access to the paper because the title or the summary did not include what had been done in the entire investigation. There were no repeated articles in the preselection.	From all preselected articles, the experimental design section was read and articles were selected following the inclusion and exclusion criteria
Using "oocysts + matrix" instead of "oocyst + matrix" , more articles were obtained, but they were not necessarily related to the specified matrix. However, in a few occasions articles were found that were not identified when using "oocyst + matrix"
Searches were first conducted with singular terms and then with the plural, so the articles obtained with "oocysts" (in plural) were not obtained with "oocyst"

## Sheet: Supplementary Table S2
Sample type	Sample origin	Sampling year	Sampling season	Sampling period	Sampling location (continent)	Sampling location (country)	Was the study focused on spatial pattern within a known area related to cats?	Production type if samples were from an agricultural area (organic, conventional or both)	Characteristics of the sampling specific area	Were there cats in the sampling area? (if yes, specify observations of feces, latrines, colonies, etc., and numbers)	Sample units (grams, mL, units)	Depth of sample collection (cm)	Number of samples by categories if specified	Total number of samples	Oocyst detection method	Number of positive samples by categories if specified	Total number of positive samples	Number of positive samples by categories if specified (%)	Total number of positive samples (%)	Sample collection and preparation prior to oocyst recovery and detection processes	Method source (in-house/official/other)	Oocyst recovery method	DNA extraction method	Molecular markers	Oocyst quantification (mean, median, range)	Analytical sensitivity	Additional molecular methods used (method, target, sensitivity)	Other parasites investigated	Investigation related to a human outbreak? (yes/ no)	Source of information	Journal name	Journal knowledge area
Soil	From a dairy farm in Paraíba, Minas Gerais	Not specified	Not specified	Not specified	South America	Brazil	No	Not specified	Areas were naturally or artificially humid and protected from direct sun by vegetation	Yes, but they did not specify the number. They mentioned that rats and others animals were also present in the dairy farm where the outbreak happened	500 g	Not specified	Shape of a large tree: 1 Edge near a house: 1 Vegetable gardens between houses: 1 Vegetable gardens near house 1 km away: 1 Behind an isolated house: 1	5	Bioassay in mice: Sabin-Feldman dye test and microscopical examination of cysts in brain tissue and peritoneal fluid (confirmed by bioassay in cats)	Vegetable gardens between houses Positive by dye test and cysts identified microscopically at different passages	1	Not specified	Not specified	Not specified	In house	Wash, filtration, centrifugation, flotation, centrifugation, wash and centrifugation	Do not apply	Do not apply	Do not apply	Do not apply	Do not apply	None	Yes	[55]	Journal of Parasitology	Parasitology
Soil	From a dairy farm in Paraíba, Minas Gerais	Not specified	Not specified	Not specified	South America	Brazil	No	Not specified	Areas were naturally or artificially humid and protected from direct sun by vegetation	Yes, but they did not specify the number. They mentioned that rats and others animals were also present in the dairy farm where the outbreak happened	Positive mice inoculated with the oocysts obtained from 500 g soil samples collected from vegetable gardens between houses	Not specified	Mouse brain positive for coccidia-like cysts fed to 2 cats	2	Bioassay in cats of cyst-positive mice: Sabin-Feldman dye test and oocyst detection in feces	The 2 of them were serologically positive and unsporulated oocysts were microscopically identified in their feces	2	Not specified	Not specified	Mice were orally inculated with oocyts from soil samples. Mice brain positive for coccidia like cysts were futher fed to 2 healthy 3 month old Sabin Feldman negative cats. Its fecal samples were collected in alternate days. No information is given about how they were collected.	In house	Wash, filtration, centrifugation, flotation, centrifugation, wash and centrifugation	Do not apply	Do not apply	Do not apply	Do not apply	Do not apply	None	Yes	[55]	Journal of Parasitology	Parasitology
Paddock soil	From 4 ostrich farms in Sao Paulo State	Not specified	Not specified	Not specified	South America	Brazil	No	Do not apply	Each farm had 20-30 paddocks	Not specified for the paddocks, but referred cats had access to the feed tanks (no clear how far they were from the sampling area). Handlers reported the presence of armadillos and their burrows	250 g	5-10 (45° inclination)	1st sampling: 20 2nd sampling: 20	40	Microscopy	1st sampling: 5 2nd sampling: 9	14	1st sampling: 25 2nd sampling: 45	Just given by categories	Samples were collected randomly from 5 paddocks at each farm, and in each paddock samples were taken from 5 equidistant points where animals were reared. Sampling was performed during 2 time periods, the last one was one year after the 1st one. Samples were stored at 4 °C until used. Time from sampling to analysis is not specified.	In house	Wash, filtration, centrifugation, flotation, centrifugation, wash and centrifugation	Do not apply	Do not apply	Do not apply	Do not apply	Performed with positive PCR samples	None	No	[56]	Veterinary Parasitology	Veterinary Sciences Parasitology
Paddock soil	From 4 ostrich farms in Sao Paulo State	Not specified	Not specified	Not specified	South America	Brazil	No	Do not apply	Each farm had 20-30 paddocks	Not specified for the paddocks, but referred cats had access to the feed tanks (no clear how far they were from the sampling area). Handlers reported the presence of armadillos and their burrows	Pellets of samples positive by microsocpy	5-10 (45° inclination)	Not clear if they inoculated all 14 positive samples by microscopy into 5 mice each (70 mice in total)	Data not clear	Bioassay (MAT and parasite detection in periotoneal fluids and brain tissue)	0	0	0	0	Samples were collected randomly from 5 paddocks at each farm, and in each paddock samples were taken from 5 equidistant points where animals were reared. Sampling was performed during 2 time periods, the last one was one year after the 1st one. Samples were stored at 4 °C until used. Time from sampling to analysis is not specified.	In house	Wash, filtration, centrifugation, flotation, centrifugation, wash and centrifugation	Do not apply	Do not apply	Do not apply	Do not apply	Performed with positive PCR samples	None	No	[56]	Veterinary Parasitology	Veterinary Sciences Parasitology
Paddock soil	From 4 ostrich farms in Sao Paulo State	Not specified	Not specified	Not specified	South America	Brazil	No	Do not apply	Each farm had 20-30 paddocks	Not specified for the paddocks, but referred cats had access to the feed tanks (no clear how far they were from the sampling area). Handlers reported the presence of armadillos and their burrows	250 g	5-10 (45° inclination)	1st sampling: 20 2nd sampling: 20	40	PCR	1st sampling: 5 2nd sampling: 8	13	Not specified	Not specified	Samples were collected randomly from 5 paddocks at each farm, and in each paddock samples were taken from 5 equidistant points where animals were reared. Sampling was performed during 2 time periods, the last one was one year after the 1st one. Samples were stored at 4 °C until used. Time from sampling to analysis is not specified.	In house	Wash, filtration, centrifugation, flotation, centrifugation, wash and centrifugation	Column	529 bp and 18S rRNA	Ooocyst range: 11- 2275 mL-1	101 parasite mL-1	Sequenced and typed using RFLP-PCR (SAG1, SAG2 (5–3 SAG2 and alt.SAG2), SAG3, BTUB, GRA6, L358, c22-8, c29-6, PK1, Apico and CS3)	None	No	[56]	Veterinary Parasitology	Veterinary Sciences Parasitology
Paddock soil	From 4 ostrich farms in Sao Paulo State	Not specified	Not specified	Not specified	South America	Brazil	No	Do not apply	Each farm had 20-30 paddocks	Not specified for the paddocks, but referred cats had access to the feed tanks (no clear how far they were from the sampling area). Handlers reported the presence of armadillos and their burrows	250 g	5-10 (45° inclination)	1st sampling: 20 2nd sampling: 20	40	qPCR	1st sampling: 5 2nd sampling: 8	13	Not specified	Not specified	Samples were collected randomly from 5 paddocks at each farm, and in each paddock samples were taken from 5 equidistant points where animals were reared. Sampling was performed during 2 time periods, the last one was one year after the 1st one. Samples were stored at 4 °C until used. Time from sampling to analysis is not specified.	In house	Wash, filtration, centrifugation, flotation, centrifugation, wash and centrifugation	Column	529 bp and 18S rRNA	Ooocyst range: 11- 2275 mL-1	101 parasite mL-1	Sequenced and typed using RFLP- PCR (SAG1, SAG2 (5 –3 SAG2 and alt.SAG2), SAG3, BTUB, GRA6, L358, c22-8, c29-6, PK1, Apico and CS3)	None	No	[56]	Veterinary Parasitology	Veterinary Sciences Parasitology
Soil	From 31 elementary public schools in Sao Paulo	Not specified	Not specified	Not specified	South America	Brazil	No	Do not apply	Not specified	Not specified	1000 g	5	31 soil samples inoculated into 31 mice	31	Mice b ioassay- squash	Do not apply	7	Do not apply	22.58	They collected one sample per 20 m2	In house	Flotation and centrifugation	Do not apply	Do not apply	Do not apply	Do not apply	Do not apply	None	No	[57]	Veterinary Parasitology	Veterinary Sciences Parasitology
Soil	From 31 elementary public schools in Sao Paulo	Not specified	Not specified	Not specified	South America	Brazil	No	Do not apply	Not specified	Not specified	1000 g	5	31 soil samples inoculated into 31 mice	31	Mouse bioassay- histopathology	Do not apply	0	Do not apply	0	They collected one sample per 20 m2	In house	Flotation and centrifugation	Do not apply	Do not apply	Do not apply	Do not apply	Do not apply	None	No	[57]	Veterinary Parasitology	Veterinary Sciences Parasitology
Soil	From 31 elementary public schools in Sao Paulo	Not specified	Not specified	Not specified	South America	Brazil	No	Do not apply	Not specified	Not specified	1000 g	5	31 soil samples inoculated into 31 mice	31	Mouse bioassay- inmunohistochemistry	Do not apply	10	Do not apply	32.26	They collected one sample per 20 m2, from a depth of 5 cm	In house	Flotation and centrifugation	Do not apply	Do not apply	Do not apply	85.71%	Do not apply	None	No	[57]	Veterinary Parasitology	Veterinary Sciences Parasitology
Soil	From 31 elementary public schools in Sao Paulo	Not specified	Not specified	Not specified	South America	Brazil	No	Do not apply	Not specified	Not specified	1000 g	5	31 soil samples inoculated into 31 mice	31	Mouse bioassay- indirect fluorescent antibody test- IFAT	Do not apply	8	Do not apply	25.8	They collect one sample in 20 m2, from a depth of 5 cm	In house	Flotation and centrifugation	Do not apply	Do not apply	Do not apply	1	Do not apply	None	No	[57]	Veterinary Parasitology	Veterinary Sciences Parasitology
Soil	From sheep farms (exclusive) and sheep farms associated with cattle at the municipality of Sorocaba, Sao Paulo	2008	Summer and fall depending the dates included in March	February-March 2008	South America	Brazil	No	Not specified	Grazing herbs. Salt was available in troughs and water in in various types of drinker	Yes, cats were spotted within the farm and pasture soil was contaminated with cat faeces	1 g	Not specified	1 sample per location= 10	10	PCR	0	0	0	0	Not specified	In house	Wash, flotation and centrifugation	Ethanol	529bp	Do not apply	2.9 x 10^6 tachyzoites/mL	None	None	No	[58]	Global Veterinaria	Veterinary
Soil	From sheep farms (exclusive) and sheep farms associated with cattle at the municipality of Sorocaba, Sao Paulo	2008	Summer and fall depending the dates included in March	February-March 2008	South America	Brazil	No	Not specified	Grazing herbs. Salt was available in troughs and water in in various types of drinker.	Yes, cats were spotted within the farm and pasture soil was contaminated with cat faeces	1 g	Not specified	10 (inoculated into 5 mice each)= 50	50	Mouse bioassay followed by PCR	Intraperitoneally 6/20 lungs 0/20 liver 0/20 brain Orally 5/30 lungs 1/30 liver 1/30 brain	Intraperitoneally 6/20 Orally 7/30	Intraperitoneally Lungs= 30 Liver= 0 Brain= 0 Orally Lungs= 16.67 Liver= 3.33 Brain= 3.33	Intraperitoneally 30 Orally 23.33	Not specified	In house	Wash, flotation and centrifugation	Ethanol	529bp	Do not apply	2.9 x 10^6 tachyzoites/ mL for the liver and 2.9 x 10^2 tachyzoite/ mL for the lung and brain	None	None	No	[58]	Global Veterinaria	Veterinary
Soil	From sheep farms (exclusive) and sheep farms associated with cattle at the municipality of Sorocaba, Sao Paulo	2008	Summer and fall depending the dates included in March	February-March 2008	South America	Brazil	No	Not specified	Grazing herbs. Salt was available in troughs and water in in various types of drinker	Yes, cats were spotted within the farm and pasture soil was contaminated with cat faeces	1 g	Not specified	10 (inoculated into 5 mice each one)= 50	50	Mouse bioassay followed by RIFI	Intraperitoneally 30 dpi=12/20 60 dpi=10/20 Orally 30 dpi=13/30 60 dpi=12/30	Intraperitoneally 14/20 Orally 19/30	Intraperitoneally 30 dpi= 60 60 dpi= 50 Orally 30 dpi= 43.33 60 dpi= 40	Intraperitoneally 70 Orally 63.33	Not specified	In house	Wash, flotation and centrifugation	Do not apply	Do not apply	Do not apply	Not specified	Do not apply	None	No	[58]	Global Veterinaria	Veterinary
Gardening soil	São Luís, state of Maranhão	2006	Winter	June-August 2006	South America	Brazil	Yes	Not specified	Soil samples were collected from the community area where the Toxoplasma outbreak happened	Yes	Not specified	Not specified	Not specified	14	Not specified	0	0	0	0	Samples taken while cases were reported, but maybe after the source of infection was still available	Not specified	Not specified	Not specified	Not specified	Not specified	Not specified	Not specified	None	Only a serological study to detect antibodies in blood samples of human participants and indirect prevalence was determined. Also tested soil and cat feces. Related to an outbreak.	[85]	Parasite Epidemiology and Control	Immunology and Microbiology- Parasitology Medicine- Epidemiology and Infectious Diseases (by SJR)
Sludge from a cistern	Cisterns in Londrina, Paraná	2015- 2016	Spring, summer	December 2015-February 2016 presumably	South America	Brazil	No	Do not apply	Not specified	Yes, but they did not specify the number.	500 mL	Not specified	Not specified	1	PCR	0	0	0	0	Not specified	In house	Centrifugation	Column	529 bp	Not specified	Not specified	Not done	No	Yes	[59]	Brazilian Journal of Veterinary Parasitology	Parasitology Veterinary (from SJR)
Soil	From greenhouses and vegetables gardens in Londrina, Paraná	2015- 2016	Spring, summer	December 2015-February 2016 presumably	South America	Brazil	No	Not specified	Not specified	Yes, but they did not specify the number	100 g	Not specified	Not specified	10	PCR and microscopy	0	0	0	0	Not specified	In house	Flotation (no more information is given)	Column	529 bp	Not specified	Not specified	Not done	No	Yes	[59]	Brazilian Journal of Veterinary Parasitology	Parasitology Veterinary (from SJR)
Soil	10 of the 21 horticultural properties in Paraná	2014-2016	All seasons	July 2014-May 2016	South America	Brazil	No	Organic	All samples were collected on horticultural properties- organic certificated	Cats were present on all properties, also wild birds, dogs, hourses and cattle, and on 23.8% of properties they had acess to the gardens	10 g	From the surface (no information about depth incm)	According to Municipality Rolandia: 1 Apucarana: 6 Marilandia do Sul: 3	10	PCR	According to Municipality Rolandia: 1 Apucarana: 1 Marilandia do Sul: 0	2	Not specified	Not specified	Collected one sample per property. Criterion of inclusion for properties: organic properties assisted by the Organic Certification Project of the State University of Londrina. Samples stored in 30 mL of 1M glycine for few hours or processed immediately	In house	Wash and centrifugation	Column	529 bp	Not specified	Not specified	Not done	Cryptosporidium spp. Giardia intestinalis	No	[60]	Brazilian Journal of Veterinary Parasitology	Parasitology Veterinary (from SJR)
Soil	From schools, parks, farms and coastal beaches in six provinces, including Shandong (Eastern), Henan (Centeral), Jilin (northeastern), Gansu (Northwestern), Yunnan (Southwestern), and Guangdong (Southern)	2015-2017	All seasons presumably	March 2015-June 2017	Asia	China	No	Do not apply	The provinces had different climatic conditions, with temperatures that range from -11˚C to 24˚C and annual rainfall between 36.6-2500 mm	Not specified	20 g	5	Elementary school= 300 High school= 300 Residential park= 300 Comprehensive park= 300 Coastal beach (bathing)= 300 Poultry farm= 300 Livestock farm= 300	2100	PCR Semi-nPCR nPCR	Elementary school= 16 High school= 13 Residential park= 44 Comprehensive park= 45 Coastal beach (bathing)= 20 Poultry farm= 48 Livestock farm= 44	230	Elementary school= 5.3 High school= 4.3 Residential park= 14.7 Comprehensive park= 15 Coastal beach (bathing)= 6.7 Poultry farm= 16 Livestock farm= 14.7	10.9	5 samples were collected from a total of 420 sampling spots (spots of around 10 m2). Each soil sample was collected using stainless steel scoops, air dried, and passed through a 20-mesh sieve. The types of soil sample surveyed included brown soil, yellow brown soil, dark brown forest soil, chernozem (black-coloured soil), fine sand, coarse sand, red soil, latosolic red soil, and yellow cinnamon s…	In house	Wash, flotation, centrifugation, wash and centrifugation	Column	529 bp, B1 (98 bp) and ITS-1 (227 bp)	Do not apply	Not specified	Genotyped by multi-locus PCR-RFLP (SAG1, SAG2, alter. SAG2, SAG3, BTUB, GRA6, c22–8, L358, c29-2, PK1 and Apico)	None	No	[61]	Ecotoxicology and Environmental Safety	Toxicology Environmental Sciences
Soil	From 6 public parks (Zhongshan Park, Ziyang Park, Lotus Lake Park, Hongshan Park, Shouyi Square and Guqintai Culture Square) in Wuhan, Hubei	2009- 2010	All seasons	September 2009-August 2010	Asia	China	No	Do not apply	All parks were located in urban area with a high visitor flow rate. Subtropical climate with sufficient sunshine, abundant rainfall especially from May to July and a high humidity in all seasons	Yes, but did not specify the number of cats	Not specified	5	Zhongshan Park: 42 Ziyang Park: 41 Lotus Lake Park: 39 Hongshan Park: 43 Shouyi Square: 44 Guqintai Culture Square: 43	252	PCR	Zhongshan Park: 6 Ziyang Park: 5 Lotus Lake Park: 6 Hongshan Park: 6 Shouyi Square: 11 Guqintai Culture Square: 7	41	Zhongshan Park: 14.29 Ziyang Park: 12.20 Lotus Lake Park: 15.38 Hongshan Park: 13.95 Shouyi Square: 25 Guqintai Culture Square: 16.28	16.27	Samples were collected from areas where cats often appear. The collection was done with stainless steel shovel, air-dried and sieved using a 20 mesh to remove stones and organic detritus	Not specified	Not specified	Column	B1 (194 bp) and 529 bp	Do not apply	PCR B1: 50 tachyzoites PCR 529 bp: 5 tachyzoites	Sequenced 4 randomly selected PCR B1 positive samples	None	No	[62]	Veterinary Parasitology	Veterinary Sciences Parasitology
Soil	From 6 public parks (Zhongshan Park, Ziyang Park, Lotus Lake Park, Hongshan Park, Shouyi Square and Guqintai Culture Square) in Wuhan, Hubei	2009-2010	All seasons	September 2009-August 2010	Asia	China	No	Do not apply	All parks were located in urban area with a high visitor flow rate. Subtropical climate with sufficient sunshine, abundant rainfall especially from May to July and a high humidity in all seasons	Yes, but did not specify the number of cats	Not specified	5	Zhongshan Park: 42 Ziyang Park: 41 Lotus Lake Park: 39 Hongshan Park: 43 Shouyi Square: 44 Guqintai Culture Square: 43	252	LAMP	Zhongshan Park: 10 Ziyang Park: 9 Lotus Lake Park: 7 Hongshan Park: 8 Shouyi Square: 15 Guqintai Culture Square: 9	58	Zhongshan Park: 23.81 Ziyang Park: 21.95 Lotus Lake Park: 17.95 Hongshan Park: 18.60 Shouyi Square: 34.09 Guqintai Culture Square: 20.93	23.02	Samples were collected from areas where cats often appear. The collection was done with a stainless steel shovel, air-dried and sieved using a 20 mesh to remove stones and organic detritus	Not specified	Not specified	As Nie, 2010 (PhD thesis)	MIC3 (263 bp) (F3, B3, BIP, FIP, LD, BF primers)	Do not apply	5 tachyzoites	Sequenced 4 randomly selected PCR B1 positive samples	None	No	[62]	Veterinary Parasitology	Veterinary Sciences Parasitology
Soil	From 12 pig farms in Hubei, central China	2009-2010	Spring, summer, fall (no dates specified, so winter could be included if sampling was done before March 21st)	March 2009- October 2010	Asia	China	No	Do not apply	Subtropical climate with sufficient sunshine and abundant rainfall in summer, ranges of 15- 40 °C	Yes, but did not specify the number of cats Farms were categorised according to cat density: If there were 2 or more cats in 10000 square meters, it was considered a high density farm, if there was 1 or no cats in 10000 square meters, it was considered low cat density farm	Not specified	5	High cat density farms: 50 Low cat density farms: 45	95	PCR	High cat density farms: 15 Low cat density farms: 5	20	High cat density farms: 30 Low cat density farms: 11.1	21.1	Sampling farms were selected according to the presence and density of cats, which was determined by observation. 6 of them had high density, 2 or more cats/10000 square meters and 6 of them had low cat density. Samples were collected with a stainless steel shovel, air-dried, and then sieved	Not specified	Not specified	Column	B1 (35 copy- 194 bp) and 529 bp	Do not apply	Not specified	Not done	None	No	[63]	Veterinary Parasitology	Veterinary Sciences Parasitology
Soil	From 12 pig farms in Hubei, central China	2009-2010	Spring, summer, fall (no dates specified, so winter could be included if sampling was done before March 21st)	March 2009-October 2010	Asia	China	No	Do not apply	Subtropical climate with sufficient sunshine and abundant rainfall in summer, ranges of 15- 40 °C	Yes, but did not specify the number of cats Farms were categorised according to cat density: If there were 2 or more cats in 10000 square meters, it was considered a high density farm, if there was 1 or no cats in 10000 square meters, it was considered low cat density farm	Not specified	5	High cat density farms: 50 Low cat density farms: 45	95	LAMP	High cat density farms: 26 Low cat density farms: 10	36	High cat density farms: 52 Low cat density farms: 22.2	37.9	Sampling farms were selected according to the presence and density of cats, which was determined by observation. 6 of them had high density, 2 or more cats/10000 square meters and 6 of them had low cat density. Samples were collected with a stainless steel shovel, air-dried, and then sieved	Not specified	Not specified	As Du et al., 2012 where it is indicated that was done as Nie, 2010 (PhD thesis) Column	MIC3 (F3, B3, LF, BF, FIP, BIP primers)	Do not apply	Not specified	Not done	None	No	[63]	Veterinary Parasitology	Veterinary Sciences Parasitology
Soil	Harbian, the capital of Heilongjiang (urban area of Northeastern Mainland)	2014-2015	All seasons	April 2014-May 2015	Asia	China	No, the purpose was to assess the relationship between land use and oocyst distribution, but not specifically related to the presence of cats	Do not apply	Harbin extends between 44°/04′ and 46°/40′ latitude north and 125°42′ and 130°10′ longitude east and is characterized by a temperate climate. Its main urban zone comprises an area of 235.51 km2 and includes four districts. Public health management was inadequate and inhabitants kept many pets. The area of the present study was divided into 5 types: (i) foci of human habitation, including resident…	Yes, according to data provided by the Harbin Small Animal Protection Association, there were more than 100,000 cats in the city. They said cats may pose a significant risk of zoonotic infection with T. gondii	20 g	10	Foci of human habitation=4987 Gravel and sand=470 Industrial and commercial land=2362 Woodland=756 Grass land=845	9420	qPCR	Foci of human habitation=1844 Industrial and commercial land= 409 Gravel and sand= 89 Woodland= 237 Grassland= 274	2853	Foci of human habitation=37 Industrial and commercial land= 17.3 Gravel and sand= 18.9 Woodland= 31.3 Grassland= 32.4	30.3	They selected the samples using a stainless steel shovel and air-dried them. 20 g sample was sieved using 20 mesh gauze, and then divided into four sub-samples to create four replicates. Each replicate was given a code and analyzed individually.	In house	Wash, flotation, centrifugation, wash and centrifugation	Column	529 RE	Not specified	Not specified	Not used	None	No	[64]	Science of The Total Environment	Environmental Sciences
Soil	From a swine hoggery in Shizuoka Prefecture	Not specified	Not specified	Not specified	Asia	China	No	Do not apply	Samples were collected from pig farm 1 week before the outbreak occurred	No	Not specified	Not specified	Method I: 30 Method II: 8 Method III: 10	48	Microscopy	Method I: 1 Method II: 1 Method III: 6	8	Not specified	Not specified	Not specified	In house	Method I: Sugar flotation Method II: RD Method III: Combined method of ultrasonic treatment and sugar flotation Method IV: Stirring method	Do not apply	Do not apply	Number of oocysts detected in 1/3 volume of each final suspension Method III (US method): Unsporulated oocysts=10 Sporulated oocysts=23 Method IV (Stirring method): Unsporulated oocysts=0 Sporulated oocysts=1	Not specified	Do not apply	Isospora felis	No, but to an outbreak in a swine hoggery	[47]	Japanese Journal of Veterinary Science	Veterinary Science
Soil	From a swine hoggery in Shizuoka Prefecture	Not specified	Not specified	Not specified	Asia	China	No	Do not apply	Samples were collected from pig farm 1 week before the outbreak occurred	Not specified	Suspensions of oocysts from method III (unids)	Not specified	5 suspensions of oocysts obtained by method III	5	Bioassay in mice	3 that died 8,9 and 10 days post-infection 2 that were moribund and killed 10 days post-inoculation	5	Not specified	Not specified	Not specified	In house	Method I: Sugar flotation Method II: RD Method III: combined method of ultrasonic treatement and sugar flotation Method IV: Stirring method	Do not apply	Do not apply	Do not apply	Do not apply	Do not apply	Isospora felis	No, but to an outbreak in a swine hoggery	[47]	Japanese Journal of Veterinary Science	Veterinary Science
Soil	From a swine hoggery in Shizuoka Prefecture	Not specified	Not specified	Not specified	Asia	China	No	Do not apply	Samples were collected from pig farm 1 week before the outbreak occurred	Not specified	Organs of infected mice	Not specified	Varied organs inoculated into 7 kittens	Not specified	Bioassay in kittens of infected mice	2 inoculated with brain suspension 2 inoculated with other organ suspensions	4	Not specified	Not specified	Not specified	In house	Method I: Sugar flotation Method II: RD Method III: Combined method of ultrasonic treatment and sugar flotation Method IV: Stirring method	Do not apply	Do not apply	Do not apply	Do not apply	Do not apply	Isospora felis	No, but to an outbreak in a swine hoggery	[47]	Japanese Journal of Veterinary Science	Veterinary Science
Soil	From Qinghai and Gansu provinces, which lie in the northwest of People’s Republic of China (schools, parks and graze area)	Not specified	Not specified	Not specified	Asia	China	No	Do not apply	The average elevation of Qinghai province is 3 000 m above sea level, and Gansu province is more than 1 000 m above sea level. The annual precipitation of the survey regions are below 500 mm and average annual temperature are between −4.3°C and 14.8°C. The survey regions have a typical continental climate. 148 soil samples from 5 schools and 2 parks were collected in Lanzhou city, and the other 1…	Not clearly stated	5 g presumably (DNA extraction was performed from 0.4 g, but it is not specified the sample units taken from the field)	Not specified	City Lanzhou= 148 (5 schools and 2 parks) Xining= 15 Graze area Huzhu= 20 Pingan= 10 Huangyuan= 10 Haibei= 30 Hainan= 35	268	Semi-nested PCR	City Lanzhou= 23 Xining= 1 Graze area Huzhu= 2 Pingan= 0 Huangyuan= 0 Haibei= 4 Hainan= 4	34	City Lanzhou= 15.54 Xining= 6.7 Graze area Huzhu= 10 Pingan= 0 Huangyuan= 0 Haibei= 13.33 Hainan= 11.43	12.69	No information given	In house	Wash , filtration, centrifugation, flotation, wash and centrifugation presumably	Column	529 bp	Do not apply	10^2 T. gondii oocysts in 5 g of soil	Sequenced (1/3 of the samples) (529 bp)	None	No	[65]	BMC Veterinary Research	Veterinary Sciences
Soil	From 30 chicken farms in Nanjing, Jiangsu, cathegorized as 15 free range farm and 15 scale farm	2013-2014	All seasons	April 2013-March 2014	Asia	China	No	Not specified	Samples were collected from thirty farms, including 15 free range farms and 15 scale farms. On free range farms, the facilities were categorized into feeding zone and motion zone. Feeding zone is the rest area or the house for chickens. Motion zone is the distances around the feeding zone for 10 m. In scale farms, no distinction was drawn between feeding zone and motion zone, and soil samples wer…	Not specified	10-15g	Not specified, just mentioned that samples were taken from the surface area	Free range farms Feeding zone= 175 Motion zone= 175 Scale farms=350	700	PCR	Free range farms Feeding zone= 7 Motion zone=0 Scale farms=0	7	Free range farms Feeding zone= 2 Motion zone=0 Scale farms=0	1	160 samples were collected in spring and 180 samples were collected respectively in summer, autumn and winter. Each of the seven hundred samples taken from the surface layer of the ground was about 10 g – 15 g, and prepared for further examinations.	In house	Not specified	Column presumably if done as the PCR development	ITS-1	Do not apply	Positive products were not found in dilutions 1 × 101 and 1 × 100 of T. gondii tachyzoites in 0.5 g soil, but in dilutions starting from 5 × 101	Positive samples were senquenced with the same primers used in the PCR	None	No	[46]	Infectious Diseases of Poverty	Infectious diseases
Soil	A yard at Lourdes de Montes de Oca, suburb of San José. Coffee plantation	1971-1972	Summer, winter and spring	September 1st 1971 January 17th 1972 March 23rd 1972	Central America	Costa Rica	No	They mentioned that there was a coffee plantation, but did not specify the type of production	Sample were collected from the yard (sites 1 and 2 presented granular humus) and coffee plantation area separated by a fence. The latter one varied in, among other characteristics, the amount of exposure to the sun.	Yes, mentioned it was inhabited by numerous cats, 15 of them from the families, several stray and indeterminate cats beloging to neighbors	10 g	Yard First sampling = surface Second sampling = 5-7 cm Third sampling = not specified Coffee plantation Not specified	Yard = 5 Coffee plantation = 10	15	Mouse bioassay (dye test and squash)	Yard = 3 Coffee plantation = 1	4	Not specified	Not specified	Sampling period 1: 10g specimen of loose moist soil surface, a natural drainage depression which was shaded from the morning sun by a sheet metal fence Sampling period 2: Soil specimens were obtained from 5 to 7 cm depth, one from sampling period 1 location and the other at a 10 m distance. Performed during the rainy season, when soil temperatures fluctuated between 20-27°C. Sampling period 3: So…	In house	Wash, centrifugation, flotation, centrifugation	Do not apply	Do not apply	Not specified	Do not apply	Do not apply	None	No	[66]	The Journal of Parasitology	Parasitology
Soil	Areas where cats defecate	1st sampling: 2004 2nd sampling: 2005	1st sampling: spring 2nd sampling: fall	1st sampling: April 2004 2nd sampling: November 2005	Europe	France	Yes	Not specified	1st sampling According to cat density: ˃ 5/ 87 m2, 1- 5/ m2 and no cats observed According to vegetation (cover) type: grass; bushes, shrubs and trees; flowerbeds and gravel and sand 2nd sampling All areas selected were identified as defecation sites	Yes, between 37 and 94 cats	200- 300 g	2	1st sampling: 55 2nd sampling: 62	117	qPCR	1st sampling: 3 High cat density- lawn: 1 Intermediate cat density- flowerbed: 1 No cat observed- tree: 1 2nd sampling: 8 From 5 defecation sites, 3 from ground surface and 2 from underground surfacem this last one were shaded, warm, and moist	11	1st sampling 4.8 estimated prevalence taking into account the frequency of these three types of quadrats across the study area 2nd sampling Not specified	Not given for 1st + 2nd sampling	1st sampling was performed in 5 quadrats (87 m2) for each combination of cat density and cover type, but the combination of high cat density and flowerbed vegetation did not occur and they were not necessarily defecation sites. They performed a 2nd sampling because few samples were positive in the 1st one, and for this, they selected 4 randomly-selected square meters from each defecation site. Th…	In house	Wash, filtration, centrifugation, flotation and centrifugation	Column	529 bp	Not specified	In experimentally infected samples, none was positive when inoculated with 100 oocysts, however, when inoculated with 1000 oocysts, 0, 1 and 3 out of 4 samples were positive when using GUI, VEG and PIG3 strains of 5 years, 13 and 5 months, respectively. When inoculated with 10000 oocysts, 0, 3 and 4 out of 4 samples where positive when using GUI, VEG and PIG3, respectively.	Not done	None	No	[67]	International Journal for Parasitology	Parasitology
Soil	2.25 km2 rural area in a small village: households and 7 farms located in the center and at edges of the village, respectively, and the surrounding area which included forests, crop fields and meadows	2011	Fall	September 2011	Europe	France	Yes	Variable	Variable Grassland: pastures, meadows Crop fields: crops, agricultural lands and vegetables gardens Forests: woods, forests, hedgerows, orchards Sampling zones defined accoding to the presence of cats Village, where cats are likely to feed and rest Proximal periphery, home range of domestic cats Secundary periphery, furthest from the inhabited area	Yes, between 2008-2012 there were 184 observed cats Cat freq. index: 1 (no cats observed), 2 (less than 43 observed), 3 (more than 43 observed)	20 g (4 replicates of 5 g each)	Up to 2	27 samples from each land use* zone (27*9)	243	qPCR	According to land use Crop field: 22 Grassland: 23 Forest: 26 According to zones Village: 31 Village cat freq. 1: 8 Village cat freq. 2: 10 Village cat freq. 3: 13 Proximal periphery: 24 Secondary periphery: 16	71	According to land use Crop field: 27.2 Grassland: 28.4 Forest: 32.1 According to zones Village: 38.3 Village cat freq. 1: 29.6 Village cat freq. 2: 37 Village cat freq. 3: 48.1 Proximal periphery: 29.6 Secondary periphery: 19.7	29.2	Random stratified sampling scheme according to the class of land: crop field (agricultural land and vegetables gardens), grassland (pastures and meadows) and forest (woods, forests, orchards and hedgerow networks). Village (core area of cat population), buildings (center of the study) and cat freq. index. 9 sampling spots x 3 classes of cat freq. index x 3 classes of land. They collected 10 subsa…	In house	Wash, flotation, centrifugation, wash and centrifugation	Column	529 bp	Not specified	10-100 oocysts/ g in 50% of assays	Not done	None	No	[68]	Veterinary Parasitology	Veterinary Sciences Parasitology
Soil	Six dairy farms located in a 137.9 km2 rural area in the Ardennes region of northeastern France	2014	All seasons	30 November to 10 December 2014	Europe	France	Yes	Not specified	The area is wooded, with cultivated fields and pastures and a low human population density (approximately 16 inhabitants per km2) spread out in small villages (most with less than 200 inhabitants). Temperate continental climate with long, cold wet winters; the average monthly temperature ranges from 0.7 C to 14.9 C. Livestock production on the farms was semi-intensive to intensive (32–74 dairy co…	Yes, more than 60% of both the domestic cat and wildcat populations have been described as being infected with T. gondii in this area. In the present study, cat population was monitored, and identification of cat faeces and latrine sites and characteristics was carried out. They reported there were 7-30 cats.	20 g	2	Random points: 192 Latrines: 210 Scattered faeces: 156	558	qPCR	Random points: 80 Latrines: 112 Scattered faeces: 86	278	Random points: 41.67 Latrines: 53.33 Scattered faeces: 55.13	49.82	The numer of farms selected (6) was constrained by financial, human and logistic limitations, but they verified the ability of the sample size to detect significant variations if any. Soil samples were collected on each farm at three types of sampling sites: from latrines, scattered faeces or random points At each random point and sites with scattered faeces, 4 X 20 g of soil were collected in fo…	In house	Wash, centrifugation, flotation, wash and centrifugation	Column	529 bp	Not specified	10–100 oocysts per gram of soil	Not used	None	No	[12]	International Journal for Parasitology	Parasitology and Infectious Diseases (from SJR)
Soil	From around the houses, gardens and water sources of infected families in Camopi, an Amerindian village surrounded by tropical rainforest along Oyapock River and also from around the village	2017	Fall and winter presumably	Before the beginning of the outbreak, May-June 2017	South America	French Guiana	No	Do not apply	Sampling areas were around houses where infected people lived or where cats had been spotted, sometimes sandy and muddy areas close to human habitations	Yes, but the total number or cats in the area is not specified	Not specified	Not specified	Around houses= 20 Random samples= 33 According to table 4 specifications	53 (according to table 4 specifications)	PCR	Around houses Positive= 1 Undetermined= 5 Random samples Positive= 1 Undetermined= 2 2 clearly positive and 7 undetermined, but apparently assumed undertermined as positive samples	9	Not specified	Not specified	Not specified	In house	Wash and centrifugation	Column	529 bp (AF 487550 gen)	Do not apply	Not specified	Genotyped	None	Yes, serological test performed in humans, obtaining positive IgG and IgM	[69]	Frontiers in Cellular and Infection Microbiology	Microbiology Inmunology
Soil with rocks, plant material and surface organic matter	From the University of Hawaii at Manoa campus in Honolulu	Not specified	Not specified	Not specified	North America	Hawaii	Yes	Do not apply	Different types of vegetables that cats used for resting and shelter.	Yes, there were 13 to 36 cats per site (4 sites included) at the University, based on observations between 67 pm	Not specified for each sample, but they processed 20 g of each sample collected	10	Not specified	120	PCR	0	0	0	0	4 sampling sites were randomly selected from 14 cat colonies identified. 30 soil samples were collected randomly at each of the 4 sites selected, from a 1 m x 1 m grid sampling scheme. However, they employed a regular grid around a cat colony instead of sampling directly beneath defecation sites	In house	Wash, centrifugation, flotation, centrifugation, wash and centrifugation	Column	GRA6	Do not apply	Do not apply	Do not apply because all samples were negative, but did it for fecal samples that were PCR positive	None	No	[70]	Pacific Science	Zoology Marine and Freshwater Biology
Soil	From rural and urban areas in six cities of Mazandaran Province	2014	Spring and summer	April-September 2014	Asia	Iran	No	Not specified	Sampling sites were around rubbish dumps, parks, public plaves, vegetable gardens, sand heaps, forest and shaded areas near houses	Yes, they mentioned that samples were taken from different sites where the population of cats or their feces were often high	300-500 g (from 5-10 areas in each sampling site)	2-5 cm	BY AREAS East areas Behshahr= 32 Sari= 32 Savadkooh= 32 West areas Fereidoonkenar= 32 Chalous= 32 Ramsar= 32 BY LOCATION Park= 61 Vegetables garden= 17 Shaded areas near houses= 41 Public places= 37 Around rubbish dump= 19 Sand heap= 10 Forest= 7	192	nPCR	BY AREAS East areas Behshahr= 28 Sari= 27 Savadkooh= 23 West areas Fereidoonkenar= 23 Chalous= 22 Ramsar= 27 BY LOCATION Park= 47 Vegetables garden= 16 Shaded areas near houses= 31 Public places= 27 Around rubbish dump= 15 Sand heap= 8 Forest= 6	150	BY AREAS East areas Behshahr= 87.5 Sari= 84.3 Savadkooh= 71.8 West areas Fereidoonkenar= 71.8 Chalous= 68.8 Ramsar= 84.3 BY LOCATION Park= 77 Vegetable garden= 94.1 Shaded areas near houses= 75.6 Public places= 73 Around rubbish dump= 79 Sand heap= 80 Forest= 85.7	78.1	The province is divided in two regions, so 96 samples were taken from each one. Population of cats and their feces were often high in the sampling sites. Samples were transported in clean bags to the laboratory and there they were dried at the laboratory temperature and sieved through a 100 mesh sieve.	In house	Wash, centrifugation, flotation, centrifugation, wash and centrifugation	Column	529 bp	Do not apply	Not specified	Genotyped by semi nPCR (GRA6) and RFLP	None	No	[71]	Iranian Journal of Parasitology	Parasitology
Soil	Different sites located in the area of Ahvaz city including sand pits, playgrounds, public parks and areas around rubbish dumps	2011-2012	All seasons	Augsut 2011-May 2012	Asia	Iran	No	Do not apply	The sample collection area is 20 m above sea level. Ahvaz has a desert climate with very hot summers and mild short winters. The humidity sometimes exceeds 90%. However in winter the minimum temperature can fall to around 5 °C	Yes, mentioned that samples were taken where cats that may excrete T. gondii oocysts often appear	400g	2 to 5	Sand = 40 Playground = 50 Public parks = 60 Area around rubbish dump = 50	200	PCR	Sand =2 Playground = 4 Public parks = 8 Area around rubbish dump = 4	18	Not specified	9	400g of the soil were taken from the surface layer (2-5 cm depth) of the ground, dried at room temperature for 24 hr, and then sieved. Finally 40 g of the prepared soil were used for further examination	In house	Wash, filtration, centrifugation, flotation, centrifugation	Column	GRA6 (800 bp approx.)	Not specified	Not specified	RFLP	None	No	[72]	Journal of Parasitic Diseases	Inmunology and Microbiology, Parasitology (from SJR)
Soil	From Tehran City (rubbish dumps, children`s play ground, parks and public places)	2008 to 2009	Fall, winter, spring	September 2008 to March 2009	Asia	Iran	No	Do not apply	Soil samples were collected from different locations in Tehran city, such as parks, public places, children's playgrounds and areas around rubbish dumps	Not specified	300 gr	3	Not specified	150	PCR	Not specified	13	Not specified	8.7	Each sample weighed about 300 g which was collected from 3 cm of ground depth.	In house	Wash, centrifugation, flotation, centrifugation	Column	B1 (199 bp)	Not specified	Not specified	Sequenced and genotyped- RFLP (SAG2 locus)	None	No	[73]	Iran Journal of Parasitology	Parasitology Infectious Diseases
Soil	From Baghdad city in Al-Karakh and A-Rasafa regions and from Kut city, including home gardens, schools, agricultural lands, waste dumps, abandoned land where children sometimes play, playgrounds and parks	2015-2016	Winter, spring	20th September 2015- end April 2016	Asia	Iraq	No	Variable presumably	Variable presumably	Yes (no more information is given)	300 g	2-5	Baghdad city: 677 Urban area Homes: 70 Gardens: 70 Public enclosures: 30 Schools: 56 Backyards: 74 Total from urban area: 300 Rural area Homes: 70 Gardens: 60 Public enclosures: 90 Schools: 90 Backyards: 67 Total from rural areal: 377 Kut city: 440 Urban area Homes: 30 Gardens: 60 Public enclosures: 35 Schools: 25 Backyards: 50 Total from urban area: 200 Rural area Homes: 50 Gardens: 50 Public en…	1117	nPCR	Baghdad city Urban area Homes: 8 Gardens: 15 Public enclosures: 5 Schools: 10 Backyards: 12 Total from urban area: not given Rural area Homes: 25 Gardens: 21 Public enclosures: 13 Schools: 18 Backyards: 20 Total from rural areal: not given Kut city Urban area Homes: 12 Gardens: 10 Public enclosures: 5 Schools: 8 Backyards: 11 Total from urban area: not given Rural area Homes: 25 Gardens: 18 Publi…	Just given by categories	Baghdad city Urban area Homes: 11.4 Gardens: 21.42 Public enclosures: 16.6 Schools: 17.85 Backyards: 16.21 Overall from urban area: not given Rural area Homes: 35.71 Gardens: 35 Public enclosures: 14.44 Schools: 20 Backyards: 29.85 Overall from rural areal: not given Kut city Urban area Homes: 6 Gardens: 5 Public enclosures: 2.5 Schools: 4 Backyards: 5.5 Overal from urban area: not given Rural ar…	Just given by categories	Each sample (300 g) was taken from the surface layer, kept for 2 days at room temperature for drying. No information is given about the time that passed from collection to analysis	Not specified	Not specified	Not specified	B1	Not specified	Not specified	Not done	None	No	[74]	Indian Journal of Forensic Medicine & Toxicology	Health, Toxicology and Mutagenesis Pathology and Forensic Medicine Toxicology Law (from SJR)
Sand	From playground sandboxes in the southeasthern region in the city of Merida, Yucatan	2017-2018	Spring and summer presumably, depending the days included in June	July 2017, June and July 2018	North America	Mexico	No	Do not apply	Climate is tropical, with an annual temperature of 24-28 C and a range of total annual rainfall of 400-2000 mm.	They reported the presence of stray animals (dogs and cats)	20 g	Superfical region <2 cm , Deeper region 2-10 cm (or until reaching rock bottom)	Not specified (author specifed that samples were collected from superficial and deep regions, but did not specify the number)	68	nPCR	Only mentioned that 4 were from superficial region and 4 from deep region	8	Only mentioned that 50% were from superficial region and 50% from deep region	11.8	10 g were obtained from the superficial region (<2 cm) and 10 g from a deeper region (2-10 cm or until reaching rock bottom). Each sample was divided in two 5 g samples, resulting in 4 subsamples from each park; samples were placed in sterile tubes of 50 mL.	In house	Wash, centrifugation, flotation, wash, centrifugation	Column	SAG1 (391 bp)	Not specified	Not specified	Not done	Ancylostoma caninum Toxocara canis	No	[75]	Journal of Parasitology Research	Parasitology and Infectious Diseases according to SJR (From SJR)
Soil	From 9 public parks and gardens in Marrakesh city: Guéliz (El Harti), Allal El Fassi, Rouidate, Boumsmar, Massira 1, Azli, Socoma, Sidi Youssef Ben Ali: Agdal Garden and Sidi Youssef Ben Ali: Siege of Marrakesh region	2018	Spring and probably summer and winter depending on the dates included from March and June	March, May and June 2018	Africa	Morocco	It was not the main objective, but they considered it	Do not apply	All areas were chosen because they are wetlands and shaded with trees, conditions that favor survival of T. gondii oocysts. All samples had a common clay and sandy texture, except for those from Rouidate and the Siege of Marrakesh region which were argillaceous and sandy, respectively	Yes, but mentioned a small number of cats frequenting the sampling sites	1000 g per site	5	Not specified	42	Microscopy	0	0	0	0	From each site, 3-8 samples were taken of different areas of 0.5 m² and separated by at least 10 m. Samples were collected in bags and dried at 20 °C for 15 min, sieved and kept at room temperature.	In house	Wash, flotation, centrifugation, wash and centrifugation	Do not apply	Do not apply	Not specified	100% using the method applied	Not done	Any that could be present	No	[84]	Comparative Parasitology	Zoology Parasitology
Soil	From different residential gardens and a limited number of playgrounds	2018- 2019	All seasons	August 2018-November 2019	Europe	Netherlands	No	Do not apply	Not specified	Asked in the questionnaire, but data not presented in the paper	100 g	5	Shown on a map, but data not easy to extract by area because there are no clear limits between sites and some points are overlapping	166	qPCR	5 out of 148 interpretable samples (18 samples had "not determined" results due to PCR inhibition)	5	Not specified	3	Used convenience sampling. Their colleagues from the Dutch National Institute for Public Health and Environment (RIVM) and their family/friends were asked to supply a soil sample from their garden. Every sample was taken within one square meter. In addition to providing a soil sample, the volunteers answered an online questionnaire with 17 questions (e.g., the location of sample and presence of c…	In house	Magnetic capture	Magnetic capture	529 bp	The number of oocysts in the positive samples was estimated to be 8, 13, 23, 48 and 478 in 25 g of soil by linear regression.	95% detection probability when at least 34 oocysts were present in 25 g of soil (95% CI: 88–100%), and 0.26 pg of T. gondii DNA (95% CI: 86–100%) for qPCR	Not used	None	No	[80]	Science of the Total Environment	Environmental sciences
Soil	From three communities (Akinyele, Laniba, and Ajibode) in Akinyele Local Government Area (L.G.A.), Oyo State (residential areas, dumpsites, community playgrounds, schools, water sources, drainage areas, and hospitals)	Not specified	Not specified	Not specified	Africa	Nigeria	Yes	Do not apply	Sample collection area is one of the 11 Local Government Areas that make up Ibadan metropolis with its headquarters situated at Moniya. The area experiences seasonal weather variation characterized by the West African monsoon climate, with distinct seasonal shift in the wind pattern. Soil collection points were around residential areas, dumpsites, community playgrounds, schools, water sources, dr…	Yes, they collected feaces from 14 cats around the area	300 g	5	Akinyele= 79 Laniba= 37 Ajibode= 88	204	Microscopy	Akinyele= 3 Laniba= 0 Ajibode= 0	3	Akinyele= 3.8 Laniba= 0 Ajibode= 0	1.5	A composite sample (300 g) was made from soil collected from 3 to 4 points, 2 m apart at each collection point. The coordinates of each sample collection point were taken with an Etrex GPS for spatial analysis. Soil temperature and pH were taken in situ using a 4 in 1 soil survey instrument (AMT-300, AMTAST, China). The collected soil samples were transported to the laboratory, dried for 48 h at …	In house	Wash, centrifugation, flotation with centrifugation, attachment to a glass slide	Do not apply	Do not apply	Mean intensity=33.3 oocyst per 100 g of soil	Do not apply	Not done	None	No	[83]	Parasite Epidemiology and Control	Epidemiology Infectious Diseases Parasitology
Soil	From different locations in the two cities of Multan and Ali Pur	Not specified	Not specified	Not specified	Asia	Pakistan	No	Not specified	Sand pits, playgrounds, parks (where children often play) as well as “farming ground (grassland and agricultural landscape)” and areas around rubbish dumps were examined.	Yes, the samples were taken from places where cats often excrete T. gondii oocysts, but they did not specify the number of cats observed.	300 g	2 to 5	Urban area Gardens= 30 Public enclosures= 35 Back yards= 30 Sub-total= 125 Rural area Homes= 30 Gardens 30 Public enclosures= 35 Back yards= 30 Sub-total= 125	250	PCR	Urban area Homes= 4 Gardens= 6 Public enclosures= 5 Back yards= 6 Rural area Homes= 5 Gardens= 4 Public enclosures= 5 Back yards= 6	Not specified	Urban area Homes= 13.3 Gardens= 20 Public enclosures= 14.3 Back yards= 20 Rural area Homes= 16.7 Gardens= 13.3 Public enclosures= 14.5 Back yards= 20	Not specified	Samples taken from places where cats often excrete T. gondii oocysts.300 g of the soil were taken from the surface layer of the ground (the depth of 2 to 5 cm), dried at room temperature for 2 days, and then sieved. Finally, 40 g of the soil prepared in this way was taken for further examination.	In house	Not specified	Not specified	B1	Not specified	No	Not done	None	No	[77]	African Journal of Microbiology Research	Agricultural and Biological Sciences (Plant Science) Inmunology and Microbiology (Microbiology) Medicine (Infectious Diseases) (taken from SJR)
Soil	From different locations in the two cities of Multan and Ali Pur	Not specified	Not specified	Not specified	Asia	Pakistan	No	Not specified	Sand pits playgrounds, parks (where children often play) as well as “farming ground (grassland and agricultural landscape)” and areas around rubbish dumps were examined.	Yes, the samples were taken from places where cats often excrete T. gondii oocysts, but they did not specify the number of cats observed.	300 g	2 to 5	Urban area Homes= 30 Gardens= 30 Public enclosures= 35 Back yards= 30 Sub-total= 125 Rural area Homes= 30 Gardens 30 Public enclosures= 35 Back yards= 30 Sub- total= 125	250	PCR	Urban area Homes= 4 Gardens= 6 Public enclosures= 5 Back yards= 6 Rural area Homes= 5 Gardens= 4 Public enclosures= 5 Back yards= 6	Not specified	Urban area Homes= 13.3 Gardens= 20 Public enclosures= 14.3 Back yards= 20 Rural area Homes= 16.7 Gardens= 13. Public enclosures= 14.5 Back yards= 20	Not specified	Samples taken from places where cats often excrete T. gondii oocysts.300 g of the soil were taken from the surface layer of the ground (the depth of 2 to 5 cm), dried at room temperature for 2 days, and then sieved. Finally, 40 g of the soil prepared in this way was taken for further examination.	In house	Not specified	Not specified	529 RE	Not specified	No	Not done	None	No	[77]	African Journal of Microbiology Research	Agricultural and Biological Sciences (Plant Science) Inmunology and Microbiology (Microbiology) Medicine (Infectious Diseases) (taken from SJR)
Soil	From outdoor play areas of children	1987-1992	All seasons	August 1987-July 1992	Central America	Panama	No	Do not apply	Not specified	Yes, they mentioned that 63 out of 241 cats defecated occasionally in the house, usually under the furniture. Some also defecated in the yard according to a questionnaire.	30 g	Not specified	Not specified	924	Mouse bioassay + Direct Agglutination Test and/ or Sabin Feldman Dye Test	Not specified	10	Not specified	1.08	Not specified	In house	Wash, centrifugation, flotation, centrifugation	Do not apply	Do not apply	Do not apply	Do not apply	Do not apply	None	Yes. Not necessarily related to an outbreak, but to human toxoplasmosis in Panama	[76]	American Journal of Tropical Medicine and Hygiene	Tropical Medicine Public, Environmental and Occupational Health
Soil	From different location in the Gdansk, Gdynia and Sopot (sand pits, rubbish dumps and sand heaps)	2006-2007	All seasons	April 2006-May 2007	Europe	Poland	No	Do not apply	Sample were collected from sand pits, playgrounds, parks (where children often play) as well as “farming ground”, and areas around rubbish dumps were examined.	Yes (the samples were taken from places where cats that may excrete T. gondii oocysts often appear)	300 g	2- 5 cm	BY LOCATION Gdańsk Sand pits= 43 Rubbish dumps= 4 Sand heaps= 3 Subtotal= 50 Sopot Sand pits= 20 Rubbish dumps= 1 Subtotal= 21 Gdynia Sand pits= 20 Rubbish dumps= 1 Sand heaps= 5 Animals’ refuge= 4 Subtotal= 30 BY TYPE OF SAMPLE Sand pits= 83 Rubbish dumps= 6 Sand heaps= 5 Block of flats ground= 3 Animals’ refuge= 4	101	PCR	BY LOCATION Gdańsk Sand pits= 8 Rubbish dumps= 1 Sand heaps= 0 Subtotal= 9 Sopot Sand pits= 4 Rubbish dumps= 1 Subtotal= 5 Gdynia Sand pits= 1 Rubbish dumps= 0 Sand heaps= 3 Animals’ refuge= 0 Subtotal= 4 BY TYPE OF SAMPLE Sand pits= 13 Rubbish dumps= 2 Sand heaps= 3 Block of flats ground= 0 Animals’ refuge= 0	18	Gdańsk= 18.0 Sopot= 23.8 Gdynia= 13.3 Data given by location, but not by type of sample	17.8	Samples were taken from places where cats that may excrete T. gondii oocysts often apper. 300 g of the soil was taken from the surface layer of the ground (depth of 2–5 cm), dried at room temperature for 2 days, and then sieved. Finally, 40 g of the soil prepared in this way was taken for further examination	In house	Wash, centrifugation, flotation with centrifugation, attachment to a glass slide and wash of the glass slide	Column	B1 (194 bp)	Not specified	In the recovery experiment they were able to detect T. gondii in samples with at least 103 oocysts per 40 g	Sequencing and genotyping (RFLP- SAG2 locus)	None	No	[78]	European Journal of Clinical Microbiology and Infectious Diseases	Microbiology and Infectious Diseases
Soil	Samples were taken from different location in the Gdansk, Gdynia and Sopot (sand pits, rubbish dumps and sand heaps)	2006-2007	All seasons	April 2006-May 2007	Europe	Poland	No	Do not apply	Sample were collected from sand pits, playgrounds, parks (where children often play) as well as “farming ground”, and areas around rubbish dumps were examined	Yes (the samples were taken from places where cats that may excrete T. gondii oocysts often appear)	300 g	2- 5 cm	BY LOCATION Gdańsk Sand pits= 43 Rubbish dumps= 4 Sand heaps= 3 Subtotal= 50 Sopot Sand pits= 20 Rubbish dumps= 1 Subtotal= 21 Gdynia Sand pits= 20 Rubbish dumps= 1 Sand heaps= 5 Animals’ refuge= 4 Subtotal= 30 BY TYPE OF SAMPLE Sand pits= 83 Rubbish dumps= 6 Sand heaps= 5 Block of flats ground= 3 Animals’ refuge= 4	101	PCR	BY LOCATION Gdańsk Sand pits= 8 Rubbish dumps= 1 Sand heaps= 0 Subtotal= 9 Sopot Sand pits= 4 Rubbish dumps= 1 Subtotal= 5 Gdynia Sand pits= 1 Rubbish dumps= 0 Sand heaps= 3 Animals’ refuge= 0 Subtotal= 4 BY TYPE OF SAMPLE Sand pits= 13 Rubbish dumps= 2 Sand heaps= 3 Block of flats ground= 0 Animals’ refuge= 0	18	Gdańsk= 18.0 Sopot= 23.8 Gdynia= 13.3 Data given by location, but not by type of sample	17.8	Samples were taken from places where cats that may excrete T. gondii oocysts often apper. 300 g of the soil was taken from the surface layer of the ground (depth of 2–5 cm), dried at room temperature for 2 days, and then sieved. Finally, 40 g of the soil prepared in this way was taken for further examination	In house	Wash, centrifugation, flotation with centrifugation, attachment to a glass slide and wash of the glass slide	Column	200- 300 REP	Not specified	In the recovery experiment they were able to detect T. gondii in samples with at least 103 oocysts for 40 g	Sequencing and genotyping (RFLP- SAG2 locus)	None	No	[78]	European Journal of Clinical Microbiology and Infectious Diseases	Microbiology and Infectious Diseases
Soil	From Patam, a Surinamese village near the French Guianan border	2003-2004 presumably	Winter presumably	Presumably close to the outbreak period, December 2003- January 2004	South America	Suriname	No	Do not apply	Small rural village surrounded by the Amazonian forest	Yes, they identified cats feces, but did not mention the number of cats in the area	200 g	Not specified	Not specified	5	Microscopy and qPCR	0	0	0	0	Samples were collected randomly initially, but then considered risk areas as soil in contact with feces of wild cats	In house	Flotation (no more information is given)	Column	B1	Not specified	Not specified	Not done with environmental samples because were negative, but was done with human samples. They were sequenced (TUB2, W35, TgM-A, B18, B17, N60608, N82375 and AA519150)	Not parasites, but retroviruses	Yes	[79]	Clinical Infectious Diseases	Inmunology Infectious Diseases Microbiology
Soil	From cities, state parks, public playgrounds and community gardens in California (along coast and island) (Santa Cruz, Monterey and Santa Clara counties)	2017	Spring, summer, fall	April-May, June-July and November 2017	North America	United States	Yes	Not specified	Variable, especially in humidity and temperature because samples were taken from coastal and island sites	Yes, they studied 7 free roaming cat colonies. The average cat colony size was 7.5 ± 3.4 (range: 4–15), the average number of kittens was 1.2 ± 1.5 (range: 0–5) and the average number of feeding stations was 1.8 ± 0.9 (range: 0–4)	20-50 g	2-5	80 samples (482 subsamples)	482	nPCR	27 out of 482	27	5.6 based on the 482 subsamples	5.6	Searched for free roaming cat colonies near or in public areas. Sampling was done during the 1st 2 h after dawn, when cats are more active. Samples were taken beneath 47 scattered cat feces and 33 latrines (clusters of more than 2 fecal deposits with nearby paw prints). They were placed in plastic bags and kept refrigerated to be processed in the following days	In house	Wash, flotation, centrifugation, wash and centrifugation	Column	ITS1	Not specified	20-200 oocysts/ gram	Purified, sequenced and typed positive PCR samples (targeted B1 for genotyping)	None	No	[81]	Zoonoses Public Health	Inmunology and Microciology (miscellaneous) Epidemiology, Infectious Diseases, Public Health, Environmental and Occupational Health Veterinary (from SJR)
Soil	From 47 farms in the results	1992-1993	Spring and summer	Late March and early October	North America	United States	No	Information related to the swine production not given	Selection was by stratified random sampling, with geographic region (3 levels: north, central, south), type of housing (4 levels: total confinement, partial confinement with sows outside, partial confinement with growing or finishing pigs outside, pasture) and herd size (2 levels: above median breeding herd size [= 167.5 sows], below median breeding herd size) as strata. No distinction was made b…	Yes	250 g	Not specified	Not specified	79	Mouse bioassay (squash and serology)	Not specified	1	Not specified	1.3	Samples were collected only from farms where hogs were kept outdoors. Dry soil was collected in plastic bags; muddy soil was collected in centrifuge tubes. Samples were transported by overnight air express mail.	In house	Wash, filtration, centrifugation, flotation, wash and centrifugation	Do not apply	Do not apply	Not specified	Do not apply	Do not apply	None	No	[82]	The Journal of Parasitology	Parasitology
Bibliography
12. Simon, J.A.; Kurdzielewicz, S.; Jeanniot, E.; Dupuis, E.; Marnef, F.; Aubert, D.; Villena, I.; Poulle, M.L. Spatial Distribution of Soil Contaminated with Toxoplasma gondii Oocysts in Relation to the Distribution and Use of Domestic Cat Defecation Sites on Dairy Farms. Int. J. Parasitol. 2017, 47, 357–367, doi:10.1016/j.ijpara.2017.01.004.
46. Liu, X.C.; He, Y.; Han, D.G.; Zhang, Z.C.; Li, K.; Wang, S.; Xu, L.X.; Yan, R.F.; Li, X.R. Detection of Toxoplasma gondii in Chicken and Soil of Chicken Farms in Nanjing Region, China. Infect. Dis. poverty 2017, 6, doi:10.1186/S40249-017-0277-3.
47. Ito, S.; Tsunoda, K.; Tsutsumi, Y.; Matsui, T.; Nishikawa, H. Detection and Confirmation of Toxoplasma Oocysts in the Soil. Nihon Juigaku Zasshi. 1975, 37, 549–554, doi:10.1292/JVMS1939.37.6_549.
55. Coutinho, S.G.; Lobo, R.; Dutra, G. Isolation of Toxoplasma from the Soil during an Outbreak of Toxoplasmosis in a Rural Area in Brazil. J. Parasitol. 1982, 68, 866, doi:10.2307/3280995.
56. da Silva, R.C.; Langoni, H. Risk Factors and Molecular Typing of Toxoplasma gondii Isolated from Ostriches (Struthio Camelus) from a Brazilian Slaughterhouse. Vet. Parasitol. 2016, 225, 73–80, doi:10.1016/J.VETPAR.2016.06.001.
57. dos Santos, T.R.; Nunes, C.M.; Luvizotto, M.C.R.; Moura, A.B. de; Lopes, W.D.Z.; Costa, A.J. da; Bresciani, K.D.S. Detection of Toxoplasma gondii Oocysts in Environmental Samples from Public Schools. Vet. Parasitol. 2010, 171, 53–57, doi:10.1016/J.VETPAR.2010.02.045.
58. Felicio, P.; Villalobos, E.; Lara, M.; Cunha, E.; Carvalho, P.; Chiebao, D.; Gabriel, F.; Nassar, A.; Nogueira, A.; Okuda, L.; Marques, E.; Genovez, M. Eco-Epidemiology of Toxoplasmosis in Ruminant and the Experimental Model of Evidence from Mice Bioassay for Transmission of Infection Starting of Contaminated Soil Samples Confirmed by Polymerase Chain Reaction (PCR) and Indirect Immunofluores…
59. Pinto-Ferreira, F.; Mitsuka-Breganó, R.; Monica, T.C.; Martins, F.D.C.; De Matos, L.R.N.; Mareze, M.; Nino, B.D.S.L.; Narciso, S.G.; Freire, R.L.; Navarro, I.T. Investigation and Environmental Analysis of Samples from Outbreak of Toxoplasmosis at Research Institution in Londrina. Electron. Braz. J. Vet. Parasitol 2019, 28, 518–521, doi:10.1590/S1984-29612019044.
60. Pinto-Ferreira, F.; Caldart, E.T.; Freire, R.L.; Mitsuka-Breganó, R.; de Freitas, F.M.; Miura, A.C.; Mareze, M.; Martins, F.D.C.; Urbano, M.R.; Seifert, A.L.; Navarro, I.T. The Effect of Water Source and Soil Supplementation on Parasite Contamination in Organic Vegetable Gardens. Rev. Bras. Parasitol. Veterinária 2018, 27, 327–337, doi:10.1590/s1984-296120180050.
61. Cong, W.; Zhang, N.Z.; Hu, R.S.; Zou, F.C.; Zou, Y.; Zhong, W.Y.; Wu, J.J.; Fallaize, C.J.; Zhu, X.Q.; Elsheikha, H.M. Prevalence, Risk Factors and Genotype Distribution of Toxoplasma gondii DNA in Soil in China. Ecotoxicol. Environ. Saf. 2020, 189, 109999, doi:10.1016/J.ECOENV.2019.109999.
62. Du, F.; Feng, H.L.; Nie, H.; Tu, P.; Zhang, Q.L.; Hu, M.; Zhou, Y.Q.; Zhao, J.L. Survey on the Contamination of Toxoplasma gondii Oocysts in the Soil of Public Parks of Wuhan, China. Vet. Parasitol. 2012, 184, 141–146, doi:10.1016/j.vetpar.2011.08.025.
63. Du, F.; Zhang, Q.; Yu, Q.; Hu, M.; Zhou, Y.; Zhao, J. Soil Contamination of Toxoplasma gondii Oocysts in Pig Farms in Central China. Vet. Parasitol. 2012, 187, 53–56, doi:10.1016/j.vetpar.2011.12.036.
64. Gao, X.; Wang, H.; Wang, H.; Qin, H.; Xiao, J. Land Use and Soil Contamination with Toxoplasma gondii Oocysts in Urban Areas. Sci. Total Environ. 2016, 568, 1086–1091, doi:10.1016/J.SCITOTENV.2016.06.165.
65. Wang, M.; Meng, P.; Ye, Q.; Pu, Y.-H.; Yang, X.-Y.; Luo, J.-X.; Zhang, N.-Z.; Zhang, D.-L. Detection of Toxoplasma gondii Oocysts in Soils in Northwestern China Using a New Semi-Nested PCR Assay. BMC Vet. Res. 2014, 10, 238, doi:10.1186/s12917-014-0238-z.
66. Ruiz, A.; Frenkel, J.K.; Cerdas, L. Isolation of Toxoplasma from Soil. J. Parasitol. 1973, 59, 204–206, doi:10.2307/3278604.
67. Afonso, E.; Lemoine, M.; Poulle, M.L.; Ravat, M.C.; Romand, S.; Thulliez, P.; Villena, I.; Aubert, D.; Rabilloud, M.; Riche, B.; Gilot-Fromont, E. Spatial Distribution of Soil Contamination by Toxoplasma gondii in Relation to Cat Defecation Behaviour in an Urban Area. Int. J. Parasitol. 2008, 38, 1017–1023, doi:10.1016/j.ijpara.2008.01.004.
68. Gotteland, C.; Gilot-Fromont, E.; Aubert, D.; Poulle, M.L.; Dupuis, E.; Dardé, M.L.; Forin-Wiart, M.A.; Rabilloud, M.; Riche, B.; Villena, I. Spatial Distribution of Toxoplasma gondii Oocysts in Soil in a Rural Area: Influence of Cats and Land Use. Vet. Parasitol. 2014, 205, 629–637, doi:10.1016/j.vetpar.2014.08.003.
69. Blaizot, R.; Nabet, C.; Laghoe, L.; Faivre, B.; Escotte-Binet, S.; Djossou, F.; Mosnier, E.; Henaff, F.; Blanchet, D.; Mercier, A.; Dardé, M.L.; Villena, I.; Demar, M. Outbreak of Amazonian Toxoplasmosis: A One Health Investigation in a Remote Amerindian Community. Front. Cell. Infect. Microbiol. 2020, 10, 401, doi:10.3389/FCIMB.2020.00401/BIBTEX.
70. Davis, A.A.; Lepczyk, C.A.; Haman, K.H.; Morden, C.W.; Crow, S.E.; Jensen, N.; Lohr, M.T. Toxoplasma gondii Detection in Fecal Samples from Domestic Cats (Felis catus) in Hawaii. Pacific Sci. 2018, 72, 501–511, doi:10.2984/72.4.9.
71. Haghparast-Kenari, B.; Sarvi, S.; Sharif, M.; Ahmadpour, E.; Hosseini, S.A.; Daryani, A. Isolation and Genotypic Characterization of Toxoplasma gondii Based on GRA6 Gene from Environmental Soil Samples in Mazandaran Province, North of Iran. Iran. J. Parasitol. 2020, 15, 158–167.
72. Saki, J.; Khademvatan, S.; Yousefi, E.; Tavalla, M.; Abdizadeh, R. Detection and Genotyping of Toxoplasma gondii Isolated from Soil in Ahvaz, Southwest of Iran. J. Parasit. Dis. 2017, 41, 202–205, doi:10.1007/s12639-016-0778-1.
73. Tavalla, M.; Oormazdi, H.; Akhlaghi, L.; Shojaee, S.; Razmjou, E.; Hadighi, R.; Meamar, A. Genotyping of Toxoplasma gondii Isolates from Soil Samples in Tehran, Iran. Iran. J. Parasitol. 2013, 8, 227–233.
74. Ahmed, D.N.; Muhsin, S.S.; Chyiad, A.L. Comparative Study in Detection of Toxoplasma gondii on Soil Sample from Baghdad and Kut Cities by Using PCR. Indian J. Forensic Med. Toxicol. 2019, 13, 1026, doi:10.5958/0973-9130.2019.00434.1.
75. Pacheco-Ortega, G.A.; Chan-Pérez, J.I.; Ortega-Pacheco, A.; Guzmán-Mar-N, E.; Edwards, M.; Brown, M.A.; Jiménez-Coello, M.; Hernández-Cortazar, I.B. Screening of Zoonotic Parasites in Playground Sandboxes of Public Parks from Subtropical Mexico. 2019, doi:10.1155/2019/7409076.
76. Frenkel, J.K.; Hassanein, K.M.; Hassanein, R.S.; Brown, E.; Thulliez, P.; Quintero- Nunez, R. Transmission of Toxoplasma gondii in Panama City, Panama: A Five-Year Prospective Cohort Study of Children, Cats, Rodents, Birds, and Soil. Am. J. Trop. Med. Hyg. 1995, 53, 458–468, doi:10.4269/AJTMH.1995.53.458.
77. Ajmal, A.; Maqbool, A.; Qamar, F.; Ashraf, K.; Anjum, A. Detection of Toxoplasma gondii in Environmental Matrices (Water, Soil, Fruits and Vegetables). African J. Microbiol. Res. 2013, 7, 1505–1511, doi:10.5897/AJMR12.925.
78. Lass, A.; Pietkiewicz, H.; Modzelewska, E.; Dumètre, A.; Szostakowska, B.; Myjak, P. Detection of Toxoplasma gondii Oocysts in Environmental Soil Samples Using Molecular Methods. Eur. J. Clin. Microbiol. Infect. Dis. 2009, 28, 599–605, doi:10.1007/s10096-008-0681-5.
79. Demar, M.; Ajzenberg, D.; Maubon, D.; Djossou, F.; Panchoe, D.; Punwasi, W.; Valery, N.; Peneau, C.; Daigre, J.-L.; Aznar, C.; Cottrelle, B.; Terzan, L.; Darde, M.-L.; Carme, B. Fatal Outbreak of Human Toxoplasmosis along the Maroni River: Epidemiological, Clinical, and Parasitological Aspects. Clin. Infect. Dis. 2007, 45, e88–e95, doi:10.1086/521246.
80. Deng, H.; Exel, K.E.; Swart, A.; Bonačić Marinović, A.A.; Dam-Deisz, C.; van der Giessen, J.W.B.; Opsteegh, M. Digging into Toxoplasma gondii Infections via Soil: A Quantitative Microbial Risk Assessment Approach. Sci. Total Environ. 2021, 755, 143232, doi:10.1016/j.scitotenv.2020.143232.
81. de Wit, L.A.; Kilpatrick, A.M.; VanWormer, E.; Croll, D.A.; Tershy, B.R.; Kim, M.; Shapiro, K. Seasonal and Spatial Variation in Toxoplasma gondii Contamination in Soil in Urban Public Spaces in California, United States. Zoonoses Public Health 2020, 67, 70–78, doi:10.1111/ZPH.12656.
82. Dubey, J.P.; Weigel, R.M.; Siegel, A.M.; Thulliez, P.; Kitron, U.D.; Mitchell, M.A.; Mannelli, A.; Mateus-Pinilla, N.E.; Shen, S.K.; Kwok, O.C.H.; Todd, K.S. Sources and Reservoirs of Toxoplasma gondii Infection on 47 Swine Farms in Illinois. J. Parasitol. 1995, 81, 723–729, doi:10.2307/3283961.
83. Awobode, H.O.; Ohiolei, J.A.; Adekeye, T.A.; Adeyi, A.O.; Anumudu, C.I. Shedding Proportion of Toxoplasma gondii-like Oocysts in Feral Cats and Soil Contamination in Oyo State, Nigeria. Parasite Epidemiol. Control 2020, 11, e00181, doi:10.1016/J.PAREPI.2020.E00181.
84. Berrouch, S.; Ajgoune, H.; Hoummadi, L.; Amraouza, Y.; Maarouf, A.; Boularbah, A.; Admou, B.; Hafid, J. First Investigation of The Occurrence of Toxoplasma gondii Oocysts in Urban Soil in Marrakesh, Morocco. https://doi.org/10.1654/1525-2647-87.1.99 2020, 87, 99–102, doi:10.1654/1525-2647-87.1.99.
85. Nunes do Rego e Silva, G.; Freitas Carvalho Branco, M. dos R.; Ribeiro Rodrigues, Z.M.; Miranda dos Santos, A.; Mendes Pereira, P.R.; da Silva, M. do S.; de Sousa Nunes, A.T.; Ribeiro Garcês Júnior, A.; Lima Medeiros, M.N.; Pedrozo e Silva de Azevedo, C. de M.; Queiroz, R.C. de S.; Aquino Junior, J. Toxoplasmosis Outbreak in Brazil, 2006 - Revisited. 2019, 7, e00117.

## Sheet: Supplementary Table S3
Sample type	Sample origin	Water uses 1. Drinking 2. Recreational 3. Irrigation and washing 4. To be treated (included wastewater plant) 5. Not specified	Type of water or aquifer	Water treated or untreated before the collection?	Sampling year	Sampling season	Sampling period	Sampling location (continent)	Sampling location (country)	Number of samples by categories if specified	Total number of samples	Sample units (grams, mL, units)	Oocyst detection method	Number of positive samples by categories if specified	Total number of positive samples	Number of positive samples by categories if specified (%)	Total number of positive samples (%)	Sample collection and preparation prior to oocyst recovery and detection processes	Method source (in-house/official/other)	Oocyst recovery method	DNA extraction method	Molecular markers	Oocyst quantification (mean, median, range)	Analytical sensitivity	Additional molecular methods used	Other parasites investigated	Presence of cats in the sampling area?	Associated with human toxoplasmosis (outbreaks, endemic cases, etc)?	Source of information	Journal name	Journal knowledge area
Water from wells	Wells from moderate, high and extreme groundwater vulnerability in Campos dos Goytacazes	5	Unconfined porous aquifers with sandy and clay-rich sediments of the Quaternary, sediments of the Barreiras Formation of the Tertiary and residual soil from weathering of Precambrian rocks	Not clear with the information given	2013	Winter	June- September 2013	South America	Brazil	1750 liters from 40 wells. 17 membranes filtered in total, given to 10 chickens: 2 controls 2 moderate vulnerability areas 3 high vulnerability areas 3 extreme vulnerability areas	8	50000 mL (10 chickens inoculated)	Bioassays in chickens- MAT	High vulnerability: 2 Extreme vulnerability:1	3	Not given	Not given	Area of endemic waterborne toxoplasmosis selected based on a established vulnerability map of unconfined aquifers from Campos dos Goytacazes, state of Rio de Janeiro, Brazil (Alves et al., 2009). No information was given about the conservation temperature and the time period from collection to analysis	In house	Filtration	Do not apply	Do not apply	Do not apply	Do not apply	Do not apply	No	Not specified	Yes (endemic toxoplasmosis area, but not active)	[86]	Memorias do Instituto Oswaldo Cruz	Medicine (miscellaneous) Microbiology (medical) (from SJR)
Water from wells	Wells from moderate, high and extreme groundwater vulnerability in Campos dos Goytacazes	5	Unconfined porous aquifers with sandy and clay-rich sediments of the Quaternary, sediments of the Barreiras Formation of the Tertiary and residual soil from weathering of Precambrian rocks	Not clear with the information given	2013	Winter	June- September 2013	South America	Brazil	1750 liters from 40 wells. 17 membranes filtered in total, given to 10 chickens: 2 controls 2 moderate vulnerability areas 3 high vulnerability areas 3 extreme vulnerability areas	17	50000 mL	Molecular	0	0	Not given	Not given	Area of endemic waterborne toxoplasmosis selected based on a established vulnerability map of unconfined aquifers from Campos dos Goytacazes, state of Rio de Janeiro, Brazil (Alves et al., 2009). No information was given about the conservation temperature and the time period from collection to analysis	In house	Filtration	Column	Not specified	Not specified	Not specified	Not used	No	Not specified	Yes (endemic toxoplasmosis area, but not active)	[86]	Memorias do Instituto Oswaldo Cruz	Medicine (miscellaneous) Microbiology (medical) (from SJR)
Irrigation water	From private vegetable gardens	3	Not specified where water came from	Not specified	2017	Summer	Beginning of 2017	South America	Brazil	2	2	10000 mL	PCR	1	1	Not given	Not given	Not specified	In house	Filtration, wash and centrifugation	Column	529 bp	Not specified	Not specified	Not used	No	Yes	Yes	[87]	Zoonoses and Public Health	Infectious diseases Veterinary sciences
Municipal water	From the municipal water supply network	5	Central water reservoir	Not specified	2017	Summer	Beginning of 2017	South America	Brazil	1	1	10000 mL	PCR	0	0	0	0	Not specified	In house	Filtration, wash and centrifugation	Column	529 bp	Not specified	Not specified	Not used	No	Yes	Yes	[87]	Zoonoses and Public Health	Infectious diseases Veterinary sciences
Water from cisterns	Cisterns in Londrina, Paraná	5	Not specified	Not specified	2015- 2016	Spring, summer, fall	December 2015- February 2016	South America	Brazil	3	3	20000 mL (2x) 10000 mL (1x)	PCR	0	0	0	0	Do not apply	In house	Filtration, wash and centrifugation	Column	529 bp	Not specified	Not specified	Not used	No	Yes	Yes	[59]	Brazilian Journal of Veterinary Parasitology	Parasitology Veterinary (from SJR)
Irrigation water	From 10 of the 21 horticultural properties in Paraná from the irrigation tap	3	Not specified	Not specified, but could be not treated presumably, it was used in an organic production	2014- 2016	All seasons	July 2014- May 2016	South America	Brazil	10	10	10 mL	PCR	Not specified	2	Not specified	20	Collected in plastic bottles from irrigation tap of the vegetables gardens. Inclusion criterion for properties: organic properties assisted by the Organic Certification Project of the State University of Londrina	In house	Filtration, wash and centrifugation	Column	529 bp	Not specified	Not specified	Not used	Cryptosporidium spp. Giardia intestinalis	Yes	No	[60]	Brazilian Journal of Veterinary Parasitology	Parasitology Veterinary (from SJR)
Drinking water	Water from Santa Isabvel do Ivai, from municipal schools that kept water tanks because of the winter vacations. It was collected during the outbreak from the suspected water reservoir	1	Municipal water from underground, protected deep wells	Untreated	2002	Summer	Not specified	South America	Brazil	4,650 L filtered through 56 fluoropore membrane filters	56 fluoropore membrane filters	Not specified	Bioassay in mice, chickens, pigs and cats (ELISA and MAT in some cases)	Not specified	Not specified	Not specified	Not specified	Not specified	In house	Filtration and centrifugation	Do not apply	Do not apply	Do not apply	Not specified	nPCR and RFLP (SAG2)	None	Yes	Yes	[88]	Emerging Infectious Diseases	Immunology Infectious Diseases
Drinking water	Water from Santa Isabvel do Ivai, from municipal schools that kept water tanks because of the winter vacations. It was collected during the outbreak from the suspected water reservoir	1	Municipal water from underground, protected deep wells	Untreated	2002	Summer	Not specified	South America	Brazil	4,650 L filtered through 56 fluoropore membrane filters	56 fluoropore membrane filters	Not specified	PCR	Not specified	Not specified	Not specified	Not specified	Not specified	In house	Filtration and centrifugation	Column	B1 (115 bp)	Do not apply	Not specified	nPCR and RFLP (SAG2)	None	Yes	Yes	[88]	Emerging Infectious Diseases	Immunology Infectious Diseases
Water uses not specified	Water reservoirs (artesian wells and the water tanks serving communities and houses) located in São Luís, state of Maranhão	5	Water sources were a well located inside the community and water supplied by the public water provider (Water and Sewerage Company of Maranhao (CAEMA))	Well water was treated by filtration (faucet-mount filters and common ceramic filters)	2006	Winter	June-August 2006	South America	Brazil	Not specified	8	Not specified	Not specified	0	0	0	0	Samples collected when cases were reported, but maybe after the source of infection was available	Not specified	Not specified	Not specified	Not specified	Not specified	Not specified	Not specified	None	Yes	Yes	[85]	Parasite Epidemiology and Control	Immunology and Microbiology- Parasitology Medicine- Epidemiology and Infectious Diseases (by SJR)
Surface water used for the production of drinking water	10 points of surface water collection in catchment areas for human consumption, located in industrial areas: metropolitan regions of Sao Paulo, Campinas, South Coast, Paraíba Valle and Sorocaba (together adds up to 32.7 million inhabitants). Points: Atibaia river (Valinhos, Campinas, Pedreira and Jaguariúna counties), Corumbataí river (Piracicaba county), Piracicaba river (Piracicaba county), Pir…	4	Rivers	Not specified	2015	Fall, Winter and Spring (maybe Summer according to the dates included in December)	May-December 2015 Stated they also collected samples in June of 2018 from Ribeirao dos Cristais River to evaluate the reproducibility and detection limit of the method.	South America	Brazil	Atibaia river- Valinhos= 3 Atibaia river- Campinas= 4 Jaguari river- Pedreira= 4 Jaguari river- Jaguariúna= 4 Corumbataí river- Piracicaba= 4 Piracicaba river- Piracicaba= 4 Pirapora river- Salto de Pirapora= 4 Paraíba river- Aparecida= 4 Cotia river- Cotia= 4 Ribeirao dos Cristais- Cajamar= 4	39	20000 mL in each point	qPCR	Atibaia river- Valinhos= 0 Atibaia river- Campinas= 0 Jaguari river- Pedreira= 1 Jaguari river- Jaguariúna= 0 Corumbataí river- Piracicaba= 1 Piracicaba river- Piracicaba= 0 Pirapora river- Salto de Pirapora= 0 Paraíba river- Aparecida= 1 Cotia river- Cotia= 0 Ribeirao dos Cristais- Cajamar= 0	3	Not specified	7.7	Areas of collection were selected because were impacted by the discharge of crude and treated sewage and because there were reported high concentrations of Giardia spp. cysts and Cryptosporidium spp. oocysts according to the Report of Sao Paulo State Inland Water Quality Monitoring Network by the Environmental Company of the State of Sao Paulo during 2014. The samples were collected every 2 month…	Official for the collection procedure (National Guide for Collection and Preservation of Water, Sediment, Water Communities and Liquid Effluents) and the oocyst concentration (method 1623.1 ), but in house for the oocyst detection	Filtration, wash and centrifugation	Column	B1 (62 bp)	Not specified	Minimum 25.6 oocysts/ L Detection limit Cq equal to 36.5. Limit of quantification: 5.0 × 101 genomic copies/μL	Not done	None	Not specified	No	[89]	Parasitology Research	Parasitology
Drinking water	Water from tank/ tower of households of patients diagnosed positive for acute toxoplasmosis, from reservoirs of the water and sewage company and from fountains.	1	Variable	Treated (according to the paragraph above material and methods). Treatment not specified	Presumably 2018 (maybe duiring the first half at the time of the outbreak)	Not specified	45 days for water samples, but is not specified in which months	South America	Brazil	Do not apply	8 piglets	1 piglet	Bioassay in piglets + IFAT	Not specified	8	Not specified	100	Water samples were collected during the outbreak. The collection was carried out for 45 days, every 2 days in the same places.	In house	Directly	Do not apply	Do not apply	Do not apply	Do not apply	Not done	None	Not specified	Yes	[49]	Transboundary and Emerging Diseases	Veterinary Sciences Infectious Diseases
Drinking water	Water from tank/ tower of households of patients diagnosed positive for acute toxoplasmosis, from reservoirs of the water and sewage company and from fountains.	1	Variable	Treated (according to the paragraph above material and methods). Treatment not specified	Presumably 2018 (maybe duiring the first half at the time of the outbreak)	Not specified	45 days for water samples, but is not specified in which months	South America	Brazil	Do not apply	8 piglets (3 tissue by piglet)	1 piglet- 3 tissues	Bioassay in piglets + tissue PCR	Not specified	5	Not specified	62.5	Water samples were collected during the outbreak. The collection was carried out for 45 days, every 2 days in the same places.	In house	Directly	Isopropanol precipitation	529 bp	Do not apply	Do not apply	Not done	None	Not specified	Yes	[49]	Transboundary and Emerging Diseases	Veterinary Sciences Infectious Diseases
Drinking water	Water from tank/ tower of households of patients diagnosed positive for acute toxoplasmosis, from reservoirs of the water and sewage company and from fountains.	1	Variable	Treated (according to the paragraph above material and methods). Treatment not specified	Presumably 2018 (maybe duiring the first half at the time of the outbreak)	Not specified	45 days for water samples, but is not specified in which months	South America	Brazil	Do not apply	8 piglets (3 tissue by piglet)	1 piglet- 3 tissues	Bioassay in piglets + piglets tissue bioassay in mouse + PCR	5 out of 8 sets of three mice inoculated with tissues from each piglet that tested positive	5	Not specified	Not specified	Water samples were collected during the outbreak. The collection was carried out for 45 days, every 2 days in the same places.	In house	Directly	Isopropanol precipitation	Do not apply	Do not apply	Do not apply	Not done	None	Not specified	Yes	[49]	Transboundary and Emerging Diseases	Veterinary Sciences Infectious Diseases
Swimming pool water	Water from 21 public outdoor swimming pools (directly or from the filter backwash water) of the east, northwest, north and south areas of Campinas at Sao Paulo	2	Not specified	Treated- chlorination (and filtration in some cases)	2015-2016	All seasons	November 2015- December 2016	South America	Brazil	Not specified	21	Filter backwash water= 1000 mL Directly pool water= 5000 mL	Microscopy	Filter backwash water= 6 Directly pool water= 1	7	Not specified	33.3	Samples were collected in polypropylene tubes previously rinsed with tween 80 to reduce the attachment of the parasites to the plastic. Water was taken directly from the pool in places where the access to the machine room was impossible or the filters were inoperative. Samples were transported under refrigeration and processed within 72 hr.	In house	Filtration, inmunomagnetic separation of Giardia and Cryptosporidium, filtration again, flotation and centrifugation	Do not apply	Do not apply	Range= 1-23 per slide (not specified how many slides per sample)	Do not apply	Sequenced and genotyped by PCR-RFLP using the markers SAG1, SAG2, SAG3, BTUB, GRA6, c22-8, c29-2, L358, PK1, Apico, and CS3, with the microsatellite markers TUB2, W35, TgMA, B18, B17, M33, IV.1, XI.1, N60, N82, AA, N61, N83, M48 and M102	Giardia Cryptosporidium	Yes (in some cases)	No	[116]	Zoonoses and Public Health	Veterinary Sciences Infectious Diseases
Swimming pool water	Water from 21 public outdoor swimming pools (directly or from the filter backwash water) of the east, northwest, north and south areas of Campinas at Sao Paulo	2	Not specified	Treated- chlorination (and filtration in some cases)	2015-2016	All seasons	November 2015- December 2016	South America	Brazil	7 positive samples by microscopy	7	Filter backwash water= 1000 mL Directly pool water= 5000 mL	nPCR	Not specified	3	Not specified	14.2	Samples were collected in polypropylene tubes previously rinsed with tween 80 to reduce the attachment of the parasites to the plastic. Water was taken directly from the pool in places where the access to the machine room was impossible or the filters were inoperative. Samples were transported under refrigeration and processed within 72 hr.	In house	Filtration, inmunomagnetic separation of Giardia and Cryptosporidium, filtration again, flotation and centrifugation	Column	B1 (155 bp) and 529 bp (REP529)	Not specified	Not specified	Sequenced and genotyped by PCR-RFLP using the markers SAG1, SAG2, SAG3, BTUB, GRA6, c22-8, c29-2, L358, PK1, Apico, and CS3, with the microsatellite markers TUB2, W35, TgMA, B18, B17, M33, IV.1, XI.1, N60, N82, AA, N61, N83, M48 and M102	Giardia Cryptosporidium	Yes (in some cases)	No	[116]	Zoonoses and Public Health	Veterinary Sciences Infectious Diseases
Farm water	From sheep-farms exclusively and sheep-farms associated with cattle at the municipality of Sorocaba, Sao Paulo	5	Not specified	Not specified	2008	Summer and fall depending on the dates included in March	February -March 2008	South America	Brazil	Not specified	Not specified	Not specified	PCR and mouse bioassay	Not specified	Not specified	Not specified	Not specified	Not specified	In house	Flotation and centrifugation	Ethanol	529bp	Do not apply	2.9 x 10^6 tachyzoites/ mL	Not used	None	Yes	No	[58]	Global Veterinaria	Veterinary
River water, reservoir water, well water, spring water, tap water, sewage water, recreational water	River water from Bulgaria, Greece, Japan. Reservoir water from Bulgaria. Well water from Bulgaria and Greece. Spring water from Bulgaria and Greece. Tap water from Bulgaria. Sewage water from Bulgaria and Greece. Recreational water from Bulgaria.	1, 2, 5	Variable	Not specified	Not specified	All seasons	Not specified	Europe Asia	Bulgaria Greece Japan	By country Greece= 20 Bulgaria= 34 Japan= 6 By type River water=24 Reservoir untreated water= 3 Well water= 5 Spring water= 5 Tap water= 12 Sewage water= 10 Recreational water= 1	60 (9 of them with persistent inhibition)	10000 mL	nPCR	By country Greece= 1 Bulgaria= 3 Japan= 0 By type River water=1 (Bulgaria) Reservoir untreated water=0 Well water= 1 (Bulgaria) Spring water= 0 Tap water= 1 (Bulgaria) Sewage water= 1 (Greece) Recreational water= 0	4	Not specified	Not specified	Not specified	In house	Flocculation, centrifugation, discontinuous sucrose gradients, wash and centrifugation	Not specified	18S rRNA	Not specified	Up to 102-103 oocysts according to the strain and the type of sample	Not done	None	Not specified	No	[48]	Letters in Applied Microbiology	Biotechnology and applied microbiology Microbiology
Raw water that supplied municipal drinking water treatment plants	Water from the implicated source (Humpback Reservoir) and none implicated water reservoirs in the human outbreak at British Columbia	4 (future drinking water)	Reservoir water	Untreated	Not specified	Not specified	Not specified	North America	Canada	Implicated water source (Humpback Reservoir)= 6 (inoculated in 24 mice) None implicated water source= 5 (inoculated in 20 mice)	11 (44 inoculated mice + 12 negative control mice)	More than 968000 mL	Mouse bioassay (microscopy from tissue samples and MAT)	0	0	0	0	Over 4 weeks, 1-2 samples were collected from Humpback Reservoir. Samples collected using a 1 μm nominal porosity, orlon-wound filter cartridge (flow rate at 4-10 liters/ min). Filters were separated from the collection apparatus and transported in coolers (on ice).	In house	Filtration, wash, centrifugation, flotation (Percoll), wash and centrifugation	Do not apply	Do not apply	Do not apply	2.5 to 25 oocysts per mice caused infection	Not done	None	Not specified	Yes	[90]	Applied and Environmental Microbiology	Biotechnology and applied microbiology Microbiology
Boiled water for juice	From 10 school restaurants in Armeria, Quindio, within Colombia's central montain range at an altitude of 1480 m.	1	Not specified	Boiled	2018	Not specified	Not specified	South America	Colombia	Do not apply	30	200 mL	nPCR	Not specified	2	Not specified	6	Restaurants were selected randomly from the total public school restaurants from each administrative zone, assuring sites were representative of the geographical and socioeconomical diversity. Sampling days were also randomly chosen. Samples were taken in triplicate. No information is given about the transportation or conservation of the samples.	In house	Sedimentation by centrifugation with formalin ether	Column	B1 (97 bp)	Not specified	Not specified	Puirified and sequencing	None	Not specified	Yes (study was not performed due to an outbreak, but identified IgG and IgM positive children)	[91]	Parasitology Research	Parasitology
Faucet water	From 10 school restaurants in Armeria, Quindio, within Colombia's central montain range at an altitude of 1480 m.	5	Not specified	Not specified	2018	Not specified	Not specified	South America	Colombia	Do not apply	10	4000 mL	nPCR	Not specified	2	Not specified	20	Restaurants were selected randomly from the total public school restaurants from each administrative zone, assuring sites were representative of the geographical and socioeconomical diversity. Sampling days were also randomly chosen. Samples were taken in triplicate. No information is given about the transportation or conservation of the samples.	In house	Sedimentation by centrifugation with formalin ether	Column	B1 (97 bp)	Not specified	Not specified	Puirified and sequencing	None	Not specified	Yes (study was not performed due to an outbreak, but identified IgG and IgM positive children)	[91]	Parasitology Research	Parasitology
Surface water before treatment	From a drinking water treatment plant in the Eje Cafetero, Quindio	4	Water from river before being treated	Untreated	Not specified	Not specified	Not specified	South America	Colombia	Not specified	13	10000 mL	nPCR	Not specified	10	Not specified	Not specified	Water treatment plant area was selected because it is where most of the world famous colombian coffee is produced. Samples were collected in plastic sterile receptacles, which were immersed 1 m at each sampling point	In house	Sedimentation by centrifugation with formalin ether	Isopropanol precipitation	B1 (97 bp)	Not specified	Not specified	Subjected to purification, sequencing and phylogenetic analysis	Giardia duodenalis Cryptosporidium parvum C. hominis	Not specified	No	[92]	Parasitology Research	Parasitology
Treatment plant water	From a drinking water treatment plant in the Eje Cafetero, Quindio	4	Water from river during the treatment process	Data not clear with the information given (in results of PCR they referred these samples were treated, but then they said they were untreated)	Not specified	Not specified	Not specified	South America	Colombia	Not specified	5	10000 mL	nPCR	Not specified	2	Not specified	Not specified	Water treatment plant area was selected because it is where most of the world famous colombian coffee is produced. Samples were collected in plastic sterile receptacles, which were immersed 1 m at each sampling point	In house	Sedimentation by centrifugation with formalin ether	Isopropanol precipitation	B1 (97 bp)	Not specified	Not specified	Subjected to purification, sequencing and phylogenetic analysis	Giardia duodenalis Cryptosporidium parvum C. hominis	Not specified	No	[92]	Parasitology Research	Parasitology
Network water in the treatment plant	From a drinking water treatment plant in the Eje Cafetero, Quindio	1	Water from river after the treatment process	Treated (coagulation, flocculation, sedimentation, filtration and chlorination)	Not specified	Not specified	Not specified	South America	Colombia	Not specified	20	10000 mL	nPCR	Not specified	12	Not specified	Not specified	Water treatment plant area was selected because it is where most of the world famous colombian coffee is produced. Samples were collected in plastic sterile receptacles, which were immersed 1 m at each sampling point	In house	Sedimentation by centrifugation with formalin ether	Isopropanol precipitation	B1 (97 bp)	Not specified	Not specified	Subjected to purification, sequencing and phylogenetic analysis	Giardia duodenalis Cryptosporidium parvum C. hominis	Not specified	No	[92]	Parasitology Research	Parasitology
Home water	From a drinking water treatment plant in the Eje Cafetero, Quindio	5	From river	Treated (coagulation, flocculation, sedimentation, filtration and chlorination)	Not specified	Not specified	Not specified	South America	Colombia	Not specified	8	10000 mL	nPCR	Not specified	3	Not specified	Not specified	Water treatment plant area was selected because it is where most of the world famous colombian coffee is produced. Samples were collected in plastic sterile receptacles, which were immersed 1 m at each sampling point	In house	Sedimentation by centrifugation with formalin ether	Isopropanol precipitation	B1 (97 bp)	Not specified	Not specified	Subjected to purification, sequencing and phylogenetic analysis	Giardia duodenalis Cryptosporidium parvum C. hominis	Not specified	No	[92]	Parasitology Research	Parasitology
Irrigation water	9 farms that used water from nearby rivers, lakes or wells for irrigation	3	Not specified	Not specified	Not specified	Summer	Not specified	Europe	Czech Republic	9	9	10000 mL	qPCR	0	0	0	0	Water from nearby sources, such as rivers, lakes or wells, was used for irrigation. Samples were conserved at 4 °C and processed within 24 h after collection	Other	Filtration, wash, centrifugation	Column	B1 and 529 bp and amplification of an internal amplification control (IAC) to aid the identification of false negative results	Not specified	Not specified	Genotyped first with nested PCR and then with RFLP (BTUB, c22-8, c29-2, GRA6, L358, PK1, and SAG3)	No	Not specified	No	[93]	FEMS Microbiology Letter	Microbiology
Washing vegetables water	9 farms that used drinking water or wells for washing vegetables	3	Not specified	Not specified	Not specified	Summer	Not specified	Europe	Czech Republic	9	9	10000 mL	qPCR	0	0	0	0	Used drinking water distribution system or wells for washing. Samples were conserved at 4 °C and processed within 24 h after collection	Other	Filtration, wash, centrifugation	Column	B1 and 529 bp and amplification of an internal amplification control (IAC) to aid the identification of false negative results	Not specified	Not specified	Genotyped first with nested PCR and then with RFLP (BTUB, c22-8, c29-2, GRA6, L358, PK1, and SAG3)	No	Not specified	No	[93]	FEMS Microbiology Letter	Microbiology
Coastal surface waters	From 4 Galápagos Islands (Santa Cruz, San Cristobal, Isabela and Floreana) with known cat populations	5	Fresh and estuarine water (fresh and saltwater mix)	Not clear with the information given, but presumably untreated	2010	Summer	February 2010	South America	Ecuador	135 liters from 20 sites (100 membranes)	100	10000 mL	Microscopy (epifluorescent) (positive samples tested by PCR)	2 membranes out of 100	2	Not given	Not given	Qualitative rank using an ordinal scale of turbidity (1: clear, 2: slightly turbid, 3: turbid/ opaque). From the sampling location, salinity, pH and temperature were measured. No information was given about the conservation process and how long ittook to analyze the samples	In house	Filtration	Do not apply	Do not apply	1 and 2 structures morphologically similar to T. gondii oocysts in each membrane	Not specified	Do not apply	No	Yes	No	[114]	EcoHealth	Environmental sciences
Coastal surface waters	From 4 Galápagos Islands (Santa Cruz, San Cristobal, Isabela and Floreana) with known cat populations	5	Fresh and estuarine water (fresh and saltwater mix)	Not clear with the information given, but presumably untreated	2010	Summer	February 2010	South America	Ecuador	2 positive membranes by microscopy	2	1 membrane	PCR	0	0	0	0	Qualitative rank using an ordinal scale of turbidity (1: clear, 2: slightly turbid, 3: turbid/ opaque). From the sampling location, salinity, pH and temperature were measured. No information was given about the conservation process and how long ittook to analyze the samples	In house	Filtration, wash and centrifugation	Column	B1 (35 copy) and 200-300 copy repetitive element	Not specified	Not specified	PCR products were sequenced	No	Yes	No	[114]	EcoHealth	Environmental sciences
Irrigation water	From irrigation river canals that irrigate the vegetables	3	River	Not specified	Not specified	Not specified	Not specified	Africa	Egypt	54	54	Not specified	Mouse bioassay (smears and MAT)	Not specified	9	Not specified	16.7	Stratified random selection of samples. Samples were placed separately in sterile polyethylene bags- glass bottles (not clear which one was used for water), labeled, transported to the laboratory in an icebox and kept at 4 °C until being process (time of conservation not specified)	In house	Filtration and centrifugation	Do not apply	Do not apply	Do not apply	Do not apply	Do not apply	No	Not specified	No	[94]	Journal of Food Safety	Biotechnology and applied Microbiology Food science and technology
Ground water	From various individual home water supplies (ground pumps) in Shabramant and Abulnomorous villages in Giza	1, 3	Not speceficied, but were from primitive water pumps and public water tap	Untreated	2015	Summer	1-31 July 2015	Africa	Egypt	Abulnomorous= 128 Shabramant= 117	245	1500 mL	Microscopy	Abulnomorous= 4 Shabramant= 3	7	Abulnomorous= 3.1 Shabramant= 2.6	2.9	Sampling location was based on a questionnaire (houses where there were childen with diarrheal episodes for the preceding 4 week period). Water samples were collected using sterile bottles under complete aseptic measures from individual water supplies of the selected two Egyptian villages. Each sample was divided into three parts for the parasitic examination	In house	Filtration apparently (performed according to Garcia, 2007)	Do not apply	Do not apply	Do not apply	Not specified	Do not apply	Campylobacter jejuni, Escherichia coli, Salmonella typhi, Shigella spp., Candida albicans, Cryptococcus neoformans, Entamoeba histolytica, Giardia lamblia and Cryptosporidium	Not clearly stated, mentioned contact with animals, but did not specify what kind of animals	No	[112]	Journal of Infection and Public Health	Public, Environmental and Occipational Health Infectious Diseases
Wastewater	From upstream of the wastewater treatment plant, at the wastewater treatment plant (raw and treated), downstream of the collector of the wastewater treatment plant and from the entries of drinking water plants (Paris)	4, 5 (5 for treated water)	Urban part of Seine river in absence of agricultural practice	Variable	2007- 2008	Winter, spring, summer	January- June 2007	Europe	France	Raw wastewater= 5 Treated wastewater= 5 Orly DWP= 1 Choisy= 6 Ivry left bank= 6 Ivry middle= 6 Ivry right bank= 6 Ivry DWP= 6	35	20000 mL from each point	Microscopy (epifluorescence)	0	0	0	0	Samples collected in sterile plastic tank, cooled at 4 °C to be transported to the laboratory within 6 h for analysis	In house	Filtration, wash, centrifugation, inmunomagnetic separation of Giardia and Cryptosporidium, centrifugation and flotation	Do not apply	Do not apply	Do not apply	Do not apply	Do not apply	Giardia duodenalis Cryptosporidium parvum (also enteroviruses and enterobacteria)	Not specified	No	[95]	Water Research	Environmental Sciences Water Resources Engineering, Environmental
Wastewater	From upstream of the wastewater treatment plant, at the wastewater treatment plant (raw and treated), downstream of the collector of the wastewater treatment plant and from the entries of drinking water plants (Paris)	4, 5 (5 for treated water)	Urban part of Seine river in absence of agricultural practice	Variable	2007- 2008	Winter, spring, summer	January- June 2007	Europe	France	Raw wastewater= 5 Treated wastewater= 5 Orly DWP= 1 Choisy= 6 Ivry left bank= 6 Ivry middle= 6 Ivry right bank= 6 Ivry DWP= 6	35	20000 mL from each point	PCR	0	0	0	0	Samples collected in sterile plastic tank, cooled at 4 °C to be transported to the laboratory within 6 h for analysis	In house	Filtration, wash, centrifugation, inmunomagnetic separation of Giardia and Cryptosporidium, centrifugation and flotation	Column	529 RE (AF146527)	Do not apply (all samples were negatives)	Not specified	Not done	Giardia duodenalis Cryptosporidium parvum (also enteroviruses and enterobacteria)	Not specified	No	[95]	Water Research	Environmental Sciences Water Resources Engineering, Environmental
Raw surface, underground and public drinking water	80 sites in the 4 departments of the Champagne-Ardenne region	1 and 5	Just stated a range of turbidities in the different locations, measured by the nephelometric procedure	Not specified	2001- 2003	All seasons	June 2001- January 2003	Europe	France	Raw surface water: 45 Underground water: 50 Public drinking water: 44	139	100000 mL/ source	qPCR	10 from 125 interpretable results by PCR Raw surface water: 3 Underground water: 6 Public drinking water: 1	10	8 (based on the 125 interpretable results by PCR, not on the 139 samples tested) (not given by categories)	8	Sampling sites were selected by local public health officials in the 4 departments of the Champagne-Ardenne region. Run surface water was collected near the water plant intake. Samples were collected in 10 liter polypropylene barrels at each source and transported to the laboratory for immediate processing. No information is giving about the conservation temperature used during transportation	In house	Filtration, wash, centrifugation, inmunomagnetic separation of Cryptosporidium and Giardia, flotation, centrifugation, wash and centrifugation	Column	B1 (35 copy)	Not specified	In experimentally contaminated samples: Less than 10 oocysts/ liter More than 1000 oocysts/ liter Sensitivity rate is lower in Mouse bioassay than PCR	Not used	Giardia Cryptosporidium	Not specified	No	[96]	Applied and Environmental Microbiology	Biotechnology and Applied Microbiology
Raw surface, underground and public drinking water	80 sites in the 4 departments of the Champagne-Ardenne region	1 and 5	Just stated a range of turbidities in the different locations, measured by the nephelometric procedure	Not specified	2001- 2003	All seasons	June 2001- January 2003	Europe	France	Raw surface water: 45 Underground water: 50 Public drinking water: 44	139	1.5 mL/ mice of the resuspended pellet from the recovery performed in water sample	Mouse bioassay (agglutimation test + smear)	0	0	0	0	Sampling sites were selected by local public health officials in the 4 departments of the Champagne-Ardenne region. Run surface water was collected near the water plant intake. Samples were collected in 10 liter polypropylene barrels at each source and transported to the laboratory for immediate processing. No information is giving about the conservation temperature used during transportation	In house	Filtration, wash, centrifugation, inmunomagnetic separation of Cryptosporidium and Giardia, flotation, centrifugation, wash and centrifugation	Do not apply	Do not apply	Do not apply	Data no clear if given	Not used	Giardia Cryptosporidium	Not specified	No	[96]	Applied and Environmental Microbiology	Biotechnology and Applied Microbiology
Raw surface, underground and public drinking water	From Champagne- Ardenne Region: 5 sites from the departments of the region, 1 from the District of Reims and 1 from a river.	1, 5	Variable	Variable presumably	Since 2001	All seasons presumably	7 years	Europe	France	Raw surface water (RSW) = 100 Underground water (UW)= 263 Public drinking water (PDW)= 119	482, 480 were PCR interpretable	5000-45000 mL of RSW 25000-100000 mL of UW 100000 mL of PDW	PCR	Raw surface water (RSW) = 5 Underground water (UW)= 29 Public drinking water (PDW)= 3 From the 380 interpretable samples	37	Not specified	7.7	Samples sites selected by health officials. River site chosen because of frequent pathogen recovery (coliform) or high turbidity levels.	In house	Filtration, wash, centrifugation, inmunomagnetic separation of Giardia and Cryptosporidium, centrifugation, flotation, centrifugation	Column	B1 and 529 RE (AF 487550)	Not specified	1-1000 oocysts/ L	Not done	Cryptosporidium Giardia	Not specified	No	[97]	Memorias do Instituto Oswaldo Cruz	Tropical Medicine Parasitology
Raw surface, underground and public drinking water	From Champagne- Ardenne Region: 5 sites from the departments of the region, 1 from the District of Reims and 1 from a river.	1, 5	Variable	Variable presumably	Since 2001	All seasons presumably	7 years	Europe	France	Presumably the 37 samples that were positive by PCR	37	5000-45000 mL of RSW 25000-100000 mL of UW 100000 mL of PDW	Mouse bioassay (serology and examination)	0	0	0	0	Samples sites selected by health officials. River site chosen because of its consistent positivity	In house	Filtration, wash, centrifugation, inmunomagnetic separation of Giardia and Cryptosporidium, centrifugation, flotation, centrifugation	Do not apply	Do not apply	Not specified	Do not apply	Do not apply	Cryptosporidium Giardia	Not specified	No	[97]	Memorias do Instituto Oswaldo Cruz	Tropical Medicine Parasitology
Water from cisterns, little streams and brooks	From Camopi, an Amerindian village surrounded by tropical rainforest along Oyapock River from rainwater systerns, streems and brooks	5	Rain, streams or brooks	Not specified	2017	Fall and winter presumably	Before the beginning of the outbreak, around May-June 2017	South America	French Guiana	Brook= 4 Deep= 1 Well= 1	6	10000 mL	PCR	Brook= 1 Deep= 0 Well= 0	1	Not specified	Not specified	Filtration and presumably wash, centrifugation, flotation, centrifugation, wash and centrifugation (done as Lélu et al., 2011)	In house presumably	As Lélu et al., 2011; Gotteland et al., 2014, but they did not specify the process for water, just for soil (wash and centrifugation)	Column	529 bp (AF 487550 gen)	Do not apply	Not specified	Genotyped	None	Yes	Yes	[69]	Frontiers in Cellular and Infection Microbiology	Microbiology Inmunology
Environmental water	Lower Rhine, North Rhine-Westphalia, Dusseldorf: influent and effluent water from wastewater treatment plants (WWTPs), surface water, groundwater, raw water and tap water	1, 4, 5	Variable	Variable, but not detailed	2010	All seasons	January-September 2010	Europe	Germany	Influent samples from WWRPs= 45 Effluent samples from WWTPs= 38 Surface water (river water, slow running water and pond)= 6 Groundwater= 4 Raw water= 1 Tap water= 1	95	5000 mL of WWTPs 2500000 mL of drinking water and groundwater 80000 mL of surface water	LAMP	Influent samples from WWTPs= 4 Effluent samples from WWTPs= 4 Surface water (river water, slow running water and pond)= 0 Groundwater= 0 Raw water= 0 Tap water= 0	8	Influent samples from WWTPs= 8.9 Effluent samples from WWTPs= 10.5 Surface water (river water, slow running water and pond)= 0 Groundwater= 0 Raw water= 0 Tap water= 0	8.4	Influent and effluent samples from the WWTPs were extracted as a pooled sample of a 24-h sampling period (ASP Station 2000, Endress & Hauser, Weil am Rhein, Germany) by a permanent sampler set at ∼120 ml/10 min, and were transported to the laboratory within one hour in sterile buckets (Meliseptol, B. Braun Melsungen AG, Germany). Drinking water, ground water and surface water were filtered throug…	In house	Flocculation for WWTPs, filtration for drinking, groundwater and surface water, then centrifugation and flotation for all of them.	Column	B1	Not specified	Not specified	Not done	None	Not specified	No	[99]	Acta Tropica	Tropical Medicine Parasitology
Wastewater	Influent and effluent wastewater from the wastewater treatment plants (WWTP) Köhlbrandhöft/Dradenau in Hamburg	4	Influent water is of domestic and indrustrial origin. Effluent water is discharged in the Elbe River	Untreated and treated (mechanical an biological treatment)	Not specified	Not specified	Not specified	Europe	Germany	Influent samples= 16 Plant 1= 8 Plant 2= 8 Effluent samples= 9 Plant 3= 9	25	1000 mL	PCR	Influent samples= 0 Plant 1= 0 Plant 2= 0 Effluent samples= 0 Plant 3= 0	0	Influent samples= 0 Plant 1= 0 Plant 2= 0 Effluent samples= 0 Plant 3= 0	0	The WWTP was previously examined for the presence of Cryptosporidium and Giardia. Samples were collected directly from the wastewater source prior to its entry to the plants (plants 1 and 2) and from the effluent which was discharged into the Elbe River (plant 3). The collection was done in sterile polyethylene bottles, twice a month for 8 months from 3 different representative locations to asses…	In house	Filtration (sieve and then through cellulose filters), wash and centrifugation (performed as Ajonina, Buzie and Otterpohl et al., 2013)	Column	B1	Do not apply	Not specified	Not done	Entamoeba histolytica	Not specified	No	[98]	Journal of Toxicology and Environmental Health- Part A	Environmental Sciences Toxicology Public, Environmental & Occupational Health
Wastewater	Influent and effluent wastewater from the wastewater treatment plants (WWTP) Köhlbrandhöft/Dradenau in Hamburg	4	Influent water is of domestic and indrustrial origin. Effluent water is discharged in the Elbe River	Untreated and treated (mechanical an biological treatment)	Not specified	Not specified	Not specified	Europe	Germany	Influent samples= 16 Plant 1= 8 Plant 2= 8 Effluent samples= 9 Plant 3= 9	25	1000 mL	Microscopy	Influent samples= 0 Plant 1= 0 Plant 2= 0 Effluent samples= 0 Plant 3= 0	0	Influent samples= 0 Plant 1= 0 Plant 2= 0 Effluent samples= 0 Plant 3= 0	0	The WWTP was previously examined for the presence of Cryptosporidium and Giardia. Samples were collected directly from the wastewater source prior to its entry to the plants (plants 1 and 2) and from the effluent which was discharged into the Elbe River (plant 3). The collection was done in sterile polyethylene bottles, twice a month for 8 months from 3 different representative locations to asses…	In house	Filtration (sieve and then through cellulose filters), wash and centrifugation (performed as Ajonina, Buzie and Otterpohl et al., 2013)	Do not apply	Do not apply	Do not apply	Do not apply	Not done	Entamoeba histolytica	Not specified	No	[98]	Journal of Toxicology and Environmental Health- Part A	Environmental Sciences Toxicology Public, Environmental & Occupational Health
Natural water	From rivers, lams and lagoons in Guilan Province	2, 3 and maybe 1	Rivers used for agriculture, industry, residential and recreational activities	Not specified, but presumably untreated	2009- 2010	Not specified	Not specified	Asia	Iran	Zarjoob river: 4 Eynak Lagoon: 1 Goharrood river: 2 Sefidrood river: 14 Amlash: 2 Langrood: 1 Chamkhaleh lagoon: 1 Otaghvar river: 2 Lahijan lagoon: 2 Siyahkal: 4 Polroom Dam: 1	34	5000 ml per sample, with up to 3 samples per site	LAMP	Zarjoob river: 2 Eynak Lagoon: 0 Goharrood river: 0 Sefidroood river: 0 Amlash: 0 Langrood: 0 Chamkhaleh lagoon: 0 Otaghvar river: 0 Lahijan lagoon: 0 Siyahkal: 0 Polroom Dam: 0	2	Not given by categories	5.8	Samples collected in sterile bottles. No information is given about the time period between the collection and the analysis, or how they prepared and conserved the samples to send them to Germany, where the LAMP was performed	In house	Filtration, wash, centrifugation, flotation	Column	B1	Not specified	Not specified	Not used	Acanthamoeba	Not specified	No	[100]	Iranian Journal of Parasitology	Parasitology
Wastewater	From 4 treatment plants using different processing methods (i.e. sand, membrane bioreactor, plug flow reactor and membrane ultrafiltration, respectively)	4	Not specified if samples were taken before and/or after the treatment and to which treatment they correspond	Treated (sand, membrane-bioreactor, plug-flow reactor and membrane ultrafiltration)	Not specified	Not specified	Not specified	Europe	Italy	119	119	10000- 20000 mL (referred it was done as Giangaspero et al. 2009)	qPCR (multiplex)	0	0	0	0	Stated that the collection was carried out as in Giangaspero et al. 2009. This article stated they filtered the samples through a yarn-wound cartridge filter (Atlas Filtri, Italy) of 1 μm nominal porosity (maximal pressure 3 bar, maximal flux speed 6 L/min−1). The filters were removed and kept at 4 °C for transferring them in plastic bags with a small amount of filtered water to the laboratory to…	In house	Filtration, wash, centrifugation and flotation	Column	B1 (129 bp)	Do not apply (all samples were negatives)	Amplification efficacy of 100.5% and a linearity of amplification from 1010 to 10 copies	Do not apply (all samples were negatives)	Giardia duodenalis and Cryptosporidium parvum	Not specified	No	[101]	Molecular and Cellular Probes	Biotechnology and Applied Microbiology Biochemical Research Methods Cell Biology Biochemistry and Molecular Biology
Water used the whole day in the market to wash vegetables, fruits, tableware and hands	Local Chow Kit market in Kuala Lumpur	3	Not specified	Not clear with the information given	2008- 2009	Winter, spring and summer	August 2008- March 2009	Asia	Malaysia	Not specified	77	Not specified	Microscopy	0	0	0	0	Water kept in buckets and collected every evening. No information was given about the conservation temperature and the time period from collection to analysis	In house	Flotation	Do not apply	Do not apply	Do not apply	Do not apply	Do not apply	No	Not clearly stated, just mentioned that "the amount of stray cats may be one of the reasons for getting a relatively lower number of infected rats in the Chow Kit market"	No	[115]	Acta Medica (Hradec Kralove)	Medicine (miscellaneous) (from SJR)
Drinking water	Local Chow Kit market in Kuala Lumpur	1	Not specified	Presumably treated because it is for drinking	2008- 2009	Winter, spring and summer	August 2008- March 2009	Asia	Malaysia	Not specified	135	Units	Microscopy	0	0	0	0	No information was given about the conservation temperature and the time period from collection to analysis	In house	Flotation	Do not apply	Do not apply	Do not apply	Do not apply	Do not apply	No	Not clearly stated, just mentioned that "the amount of stray cats may be one of the reasons for getting a relatively lower number of infected rats in the Chow Kit market"	No	[115]	Acta Medica (Hradec Kralove)	Medicine (miscellaneous) (from SJR)
Public drinking water	3 well fields (water distribution for central and largest areas of the city) and 71 independent wells (water distribution for specific regions in the periphery of the city) in southern Mexico, city of Merida, Yucatan	1	Aquifer in the city was karstic, just groundwater available in this area. Samples taken after passing through the chlorination process	Treated (chlorinated)	2015	Spring and summer	March- July 2015	North America	Mexico	Not specified	74	5000 mL	nPCR	Not specified	4	Not specified	5.4	Samples collected into a sterile glass vials. No information was given about the conservation temperature and the time period from collection to analysis	In house	Filtration, wash, centrifugation, flotation, centrifugation, wash and centrifugation	Column	390 bp of SAG1	Not specified	Not specified	Apparently not used	No	Not specified	No	[102]	Foodborne Pathogens and Disease	Food science and technology
Drinking, recreational and irrigation water	Drinking water from municipality, water from lakes and pools, reservoirs, around farms and tube wells (cities not specified for water samples)	1, 2, 3	Variable	Not specified	Not specified	Not specified	Not specified	Asia	Pakistan	Drinking water municipality: 100 Water from lakes and pools: 100 Water reservoirs: 100 Water around farms: 100 Water tube wells: 100	500	Not specified	PCR	Drinking water from municipality: 6 Water from lakes and pools: 9 Water reservoirs: 7 Water around farms: 13 (13 using B1 and REP using REP) Water tube wells: 6	41	Drinking water from municipality: 6 Water from lakes and pools: 9 Water reservoirs: 7 Water around farms: 13 Water tube wells: 6	Not specified	Not specified	In house	Flocculation or filtration	Not specified	B1 and 529 RE	Not specified	Not specified	Not done	No	Not specified	No	[77]	African Journal of Microbiology Research	Microbiology
Drinking, recreational and irrigation water	Drinking water from municipality, water from lakes and pools, reservoirs, around farms and tube wells (cities not specified for water samples)	1, 2, 3	Variable	Not specified	Not specified	Not specified	Not specified	Asia	Pakistan	Drinking water municipality: 100 Water from lakes and pools: 100 Water reservoirs: 100 Water around farms: 100 Water tube wells: 100	500	Not specified	Microscopy	Not specified	Not applicable	Not specified	Not specified	Not specified	In house	Flocculation or filtration	Do not apply	Do not apply	Not specified	Do not apply	Do not apply	No	Not specified	No	[77]	African Journal of Microbiology Research	Microbiology
Bathing and drinking water	36 natural surface water bodies in the north-western region (lakes, rivers and Baltic Sea)	1, 2	Natural water bodies near inhabited and/ or recreational areas	Not clear with the information given, but presumably untreated	2009- 2012	All seasons	Winter 2009- autumn 2012	Europe	Poland	36	36	50000 mL	nPCR	Not specified	7	Not specified	19.4	Samples were already collected, they were from previous studies (Adamska et al., 2014, Adamska et al., 2015). They stated they were collected from each site by passing through compressed- foam depth filters (Idexx laboratories, USA) with a pump (Grundfoos, Denmark) and a flow rate of 41 L/ min. No information is given about the conservation and the time period from collection to the analysis of t…	In house	Filtration, elution and centrifugation	Column	B1 (35 copy) 531 bp	Not specified	Not specified	Sequenced with the amplification primers	Cryptosporidium parvum Acanthamoeba	Not specified	No	[105]	Journal of Water and Health	Environmental sciences Microbiology
Drinking water	From 87 farms in 32 villages in Lublin Province (rural environment): 14 and 73 farms with good and poor hygienic states, respectively	1	Shallow household wells were surrounded by casing of concrete (depth up to 7 m), water located directly under the soil layer and not covered by impermeable layers. Deep wells were below 10 m.	Not specified	2001- 2003 2004- 2005	All seasons	2001- 2003: 14 farms with good hygienic conditions 2004- 2005: 73 farms with poor hygienic conditions	Europe	Poland	Shallow household well High hygienic states: 15 Poor hygienic states: 65 Total shallow household wells: 80 Deep wells High hygienic states: 0 Poor hygienic states: 16 Total deep wells: 16 Water supply system High hygienic states: 10 Poor hygienic states: 8 Total water supply system: 18	114	5000 mL	Microscopy	Shallow household well High hygienic states: 2 Poor hygienic states: 13 Total shallow household wells: 15 Deep wells High hygienic states: 0 Poor hygienic states: 0 Total deep wells: 0 Water supply system High hygienic states: 0 Poor hygienic states: 0 Total water supply system: 0	15	Shallow household well High hygienic states: 13.3 Poor hygienic states: 20 Total shallow household wells: 18.7 Deep wells High hygienic states: 0 Poor hygienic states: 0 Total deep wells: 0 Water supply system High hygienic states: 0 Poor hygienic states: 0 Total water supply system: 0	13.2	Samples from shallow household wells were collected with a windlass, the shallowest water bearing level, few of them containing leaves, fragments of branches and sand. The samples from deep wells were collected with a manual or electric pump and those from water supply systems were collected from taps inside the houses. Samples were collected in plastic cans. There is no information about the con…	In house	Filtration, wash, centrifugation, flotation with centrifugation, wash and centrifugation	Do not apply	Do not apply	Do not apply	Do not apply	Do not apply	Isospora Eimeria Cryptosporidium	Yes	Yes	[103]	Annals of Agricultural and Environmental Medicine	Ecology, Evolution, Behavior and Systematics Waste Management and Disposal Public Health, Environmental and Occupational Health (from SJR)
Drinking water	From 87 farms in 32 villages in Lublin Province (rural environment): 14 and 73 farms with good and poor hygienic states, respectively	1	Shallow household wells were surrounded by casing of concrete (depth up to 7 m), water located directly under the soil layer and not covered by impermeable layers. Deep wells were below 10 m.	Not specified	2001- 2003 2004- 2005	All seasons	2001- 2003: 14 farms with good hygienic conditions 2004- 2005: 73 farms with poor hygienic conditions	Europe	Poland	Shallow household well High hygienic states: 15 Poor hygienic states: 65 Total shallow household wells: 80 Deep wells High hygienic states: 0 Poor hygienic states: 16 Total deep wells: 16 Water supply system High hygienic states: 10 Poor hygienic states: 8 Total water supply system: 18	114	5000 mL	PCR	Shallow household well High hygienic states: 2 Poor hygienic states: 28 Total shallow household wells: 30 Deep wells High hygienic states: 0 Poor hygienic states: 1 Total deep wells: 1 Water supply system High hygienic states: 0 Poor hygienic states: 0 Total water supply system: 0	31	Shallow household well High hygienic states: 13.3 Poor hygienic states: 43.1 Total shallow household wells: 37.5 Deep wells High hygienic states: 0 Poor hygienic states: 6.2 Total deep wells: 6.2 Water supply system High hygienic states: 0 Poor hygienic states: 0 Total water supply system: 0	27.2	Samples from shallow household wells were collected with a windlass, the shallowest water bearing level, few of them containing leaves, fragments of branches and sand. The samples from deep wells were collected with a manual or electric pump and those from water supply systems were collected from taps inside the houses. Samples were collected in plastic cans. There is no information about the con…	In house	Filtration, wash, centrifugation, flotation with centrifugation, wash and centrifugation	Column	262 bp (gene fragment coding 65 kDa antigen protein)	Do not apply (conventional PCR)	Not specified	Not used	Isospora Eimeria Cryptosporidium	Yes	Yes	[103]	Annals of Agricultural and Environmental Medicine	Ecology, Evolution, Behavior and Systematics Waste Management and Disposal Public Health, Environmental and Occupational Health (from SJR)
Drinking water	From 164 farms in 35 villages from 12 districts of Lublin province	1	Household wells were shallow with surrounding casing of concrete (depth up to 7 m), and wells 7- 19 m deep. Deep wells were more than 20 m deep and were drilled. Most of the wells were covered by wood.	Not specified	Not specified	Not specified	Not specified	Europe	Poland	Household (shallow) wells: 121 Drilled (deep) wells: 33 Water supply system: 28	182	5000 mL	Microscopy	Household (shallow) wells: 21 Drilled (deep) wells: 2 Water supply system: 0	23	Household (shallow) wells: 17.4 Drilled (deep) wells: 6.1 Water supply system: 0	12.6	For the sampling area selection, they considered where high rates of seropositive reactions were reported in previous studies. Samples from household wells were taken with manual winch, those from deep wells were pumped by manual or electric pumps and water supply system samples were taken from taps inside the houses. Samples were collected in plastic cans. There is no information about the conse…	In house	Filtration, wash, centrifugation, flotation with centrifugation, wash and centrifugation	Do not apply	Do not apply	Do not apply	Do not apply	Do not apply	None	Yes	Yes, there were seropositive people during the study and people that had symptoms in the past	[104]	Annals of Agricultural and Environmental Medicine	Ecology, Evolution, Behavior and Systematics Waste Management and Disposal Public Health, Environmental and Occupational Health (from SJR)
Drinking water	From 164 farms in 35 villages from 12 districts of Lublin province	1	Household wells were shallow with surrounding casing of concrete (depth up to 7 m), and wells 7- 19 m deep. Deep wells were more than 20 m deep and were drilled. Most of the wells were covered by wood.	Not specified	Not specified	Not specified	Not specified	Europe	Poland	Household (shallow) wells: 121 Drilled (deep) wells: 33 Water supply system: 28	182	5000 mL	PCR	Household (shallow) wells: 31 Drilled (deep) wells: 5 Water supply system: 5	41	Household (shallow) wells: 25.6 Drilled (deep) wells: 15.2 Water supply system: 17.9	22.5	For the sampling area selection, they considered where high rates of seropositive reactions were reported in previous studies. Samples from household wells were taken with manual winch, those from deep wells were pumped by manual or electric pumps and water supply system samples were taken from taps inside the houses. Samples were collected in plastic cans. There is no information about the conse…	In house	Filtration, wash, centrifugation, flotation with centrifugation, wash and centrifugation	Column	B1 (35 copy)	Not specified	Not specified	Sequencing using RFLP	None	Yes	Yes, there were seropositive people during the study and people that had symptoms in the past	[104]	Annals of Agricultural and Environmental Medicine	Ecology, Evolution, Behavior and Systematics Waste Management and Disposal Public Health, Environmental and Occupational Health (from SJR)
Drinking water	From 164 farms in 35 villages from 12 districts of Lublin province	1	Household wells were shallow with surrounding casing of concrete (depth up to 7 m), and wells 7- 19 m deep. Deep wells were more than 20 m deep and were drilled. Most of the wells were covered by wood.	Not specified	Not specified	Not specified	Not specified	Europe	Poland	14 positive samples tested by PCR. Not specified how many from each category	14	3 mice per sample 0.5 mL/ mice of the resuspended pellet from the recovery performed in the 5000 mL water sample	Mouse bioassay (tissue PCR)	Household (shallow) wells: 4 Drilled (deep) wells: 3 Water supply system: 2	9	Household (shallow) wells: 28.6 Drilled (deep) wells: 21.4 Water supply system: 14.3	64.3	For the sampling area selection, they considered where high rates of seropositive reactions were reported in previous studies. Samples from household wells were taken with manual winch, those from deep wells were pumped by manual or electric pumps and water supply system samples were taken from taps inside the houses. Samples were collected in plastic cans. There is no information about the conse…	In house	Filtration, wash, centrifugation, flotation with centrifugation, wash and centrifugation	Do not apply	Do not apply	Do not apply	Do not apply	Sequencing using RFLP	None	Yes	Yes, there were seropositive people during the study and people that had symptoms in the past	[104]	Annals of Agricultural and Environmental Medicine	Ecology, Evolution, Behavior and Systematics Waste Management and Disposal Public Health, Environmental and Occupational Health (from SJR)
Drinking water	From 164 farms in 35 villages from 12 districts of Lublin province	1	Household wells were shallow with surrounding casing of concrete (depth up to 7 m), and wells 7- 19 m deep. Deep wells were more than 20 m deep and were drilled. Most of the wells were covered by wood.	Not specified	Not specified	Not specified	Not specified	Europe	Poland	14 positive samples tested by PCR. Not specified how many from each category	14	3 mice per sample 0.5 mL/ mice of the resuspended pellet from the recovery performed in the 5000 mL water sample	Mouse bioassay (direct agglutination test)	Not specified	3	Not specified	Not specified	For the sampling area selection, they considered where high rates of seropositive reactions were reported in previous studies. Samples from household wells were taken with manual winch, those from deep wells were pumped by manual or electric pumps and water supply system samples were taken from taps inside the houses. Samples were collected in plastic cans. There is no information about the conse…	In house	Filtration, wash, centrifugation, flotation with centrifugation, wash and centrifugation	Do not apply	Do not apply	Do not apply	Do not apply	Do not apply	None	Yes	Yes, there were seropositive people during the study and people that had symptoms in the past	[104]	Annals of Agricultural and Environmental Medicine	Ecology, Evolution, Behavior and Systematics Waste Management and Disposal Public Health, Environmental and Occupational Health (from SJR)
Natural water	From lakes and ponds in Lublin	2	Recreational water, but did not specify the characteristics of the area	Not specified, but untreated presumably	Not specified	Not specified	Not specified	Europe	Poland	Lakes: 17 Ponds: 2	19	5000 mL	Microscopy confirmed by PCR	Lakes: 2 Ponds: 0	2	Not specified	10.5	For the sampling area selection, they considered where high rates of seropositive reactions were reported in previous studies. Samples from household wells were taken with manual winch, those from deep wells were pumped by manual or electric pumps and water supply system samples were taken from taps inside the houses. Samples were collected in plastic cans. There is no information about the conse…	In house	Filtration, wash, centrifugation, flotation with centrifugation, wash and centrifugation	Column	B1 (35 copy)	Not specified	Not specified	Sequencing using RFLP	None	Yes	Yes, there were seropositive people during the study and people that had symptoms in the past	[104]	Annals of Agricultural and Environmental Medicine	Ecology, Evolution, Behavior and Systematics Waste Management and Disposal Public Health, Environmental and Occupational Health (from SJR)
Natural water	From 26 rivers, 3 minerals, 1 spring, 3 lakes, 3 wells, 9 taps, and 7 sewage water	5	Not specified (variable)	Variable presumably	Not specified	Not specified	Not specified	Asia and Europe	Russia and Bulgaria	Russia (Rostov) River: 14 Spring: 1 Lake: 1 Russia total: 16 Bulgaria (Sofia) River: 12 Mineral: 3 Sewage: 7 Well: 3 Tap: 9 Lake: 2 Bulgaria total: 36	52	Not specified	LAMP	Russia (Rostov) River: 8 Spring: 1 Lake: 0 Russia total: 9 Bulgaria (Sofia) River: 7 Mineral: 2 Sewage: 3 Well: 1 Tap: 2 Lake: 1 Bulgaria total: 16	25	Not given by categories	48	Not specified	In house	Flocculation, wash, discontinuous sucrose gradient	Phenol: chloroform: isoamylalcohol presumably if performed as Kourenti and Karanis (2004)	B1 (210 bp)	Not specified	0.1 tachyzoites' DNA for both markers (100% in spiked samples)	Not used	None	Not specified	No	[106]	Diagnostic Microbiology and Infectious Disease	Microbiology Infectious Diseases
Natural water	From 26 rivers, 3 minerals, 1 spring, 3 lakes, 3 wells, 9 taps, and 7 sewage water	5	Not specified (variable)	Variable presumably	Not specified	Not specified	Not specified	Asia and Europe	Russia and Bulgaria	Russia (Rostov) River: 14 Spring: 1 Lake: 1 Russia total: 16 Bulgaria (Sofia) River: 12 Mineral: 3 Sewage: 7 Well: 3 Tap: 9 Lake: 2 Bulgaria total: 36	52	Not specified	nPCR	Russia (Rostov) River: 2 Spring: 0 Lake: 0 Russia total: 2 Bulgaria (Sofia) River: 0 Mineral: 0 Sewage: 1 Well: 1 Tap: 3 Lake: 0 Bulgaria total: 5	7	Not given by categories	13.5	Not specified	In house	Flocculation, wash, discontinuous sucrose gradient	Phenol: chloroform: isoamylalcohol presumably if performed as Kourenti and Karanis (2004)	18S rRNA	Not specified	53.8% in spiked samples	Not used	None	Not specified	No	[106]	Diagnostic Microbiology and Infectious Disease	Microbiology Infectious Diseases
Natural water	From 26 rivers, 3 minerals, 1 spring, 3 lakes, 3 wells, 9 taps, and 7 sewage water	5	Not specified (variable)	Variable presumably	Not specified	Not specified	Not specified	Asia and Europe	Russia and Bulgaria	Russia (Rostov) River: 14 Spring: 1 Lake: 1 Russia total: 16 Bulgaria (Sofia) River: 12 Mineral: 3 Sewage: 7 Well: 3 Tap: 9 Lake: 2 Bulgaria total: 36	52	Not specified	IFT (immunofluorescence test)	0	0	0	0	Not specified	In house	Flocculation, wash, discontinuous sucrose gradient	Do not apply	Do not apply	Do not apply	Not specified	Do not apply	None	Not specified	No	[106]	Diagnostic Microbiology and Infectious Disease	Microbiology Infectious Diseases
Irrigation and washing water	From lakes at Muhazi, Mugesera, Cyohoha, Mirayi, Rumira and Birira; rivers at Mukungwa, Base, Nyabarongo, Akagera, Muvumba and Akanyaru; marshlands/valleys at Yanze, Kajevuba, Jenda, Ruhengeri, Kamonyi and Kajeke; ground water sources at Mukamira, Nyabihu, Gihinga, Kamonyi, Kigali and Kiramuruzi; and runoff reservoirs at Kajevuba, Cyamabuye, Kabgwayi 1, Kabgwayi 2, Kabarore and Rwagitima in Rwanda	3	Ground water sources had water from natural sand and rock filtration collected from boreholes and protected wells	Untreated those from rivers, lagoons, marshlands and lakes	2015	All seasons	February- October 2015	Africa	Rwanda	Lakes: 6 Rivers: 6 Marshlands: 6 Ground water: 6 Runoff reservoirs: 6	30	1000 mL	PCR	0	0	0	0	Sampling was done according to ISO 19458 (2006) in a sterilized Schoot glass bottle. Samples were stored in cooling boxes with ice packs and transported for 1/ 3 h to the laboratory and analyzed within 1 h	No information given (no information about the recovery technique)	Not specified	Column	529 bp	Not specified	Not specified	Not used	E. coli (EPEC, STEC, EIEC, EAEC and ETEC), Salmonella spp., hermo-tolerant Campylobacter spp., Listeria monocytogenes, Burkholderia, Francisella spp. and Francisella tularensis, Vibrio cholerae, Yersinia pestis, Hepatitis E, Rickettsia, Giardia lamblia, Cryptosporidium, Entamoeba histolytica and Cyclospora.	Not specified	No	[107]	Food Control	Food science and technology
Public water supply	147 public water supplies from urban and rural areas	5	Not specified	Not clear with the information given	2013	Summer and fall	July 29th- November 24th 2013	Europe	Scotland	1427: 1411 interpretable samples by qPCR 16 uninterpretable samples by qPCR	1427	Up to 1000000 mL	qPCR	124 from the 1411 interpretable samples	124	8.79 from the 1411 interpretable samples	8.79	Frequency of sampling depended on the perceived risk for the area tested, the type of water source, treatment technology, population served and density of livestock grazing on the catchment. No information was given about the conservation temperature and the time period from collection to analysis	In house	Filtration, centrifugation, inmunomagnetic separation of Cryptosporidium and centrifugation	Column	529 bp	Not specified	50 fg/ μL T. gondii DNA	Positive samples were purified and sequenced (GATC Biotech)	No	Not specified	No	[108]	Water Research	Environmental sciences Water resources Engineering, environmental
Surface water	From four major rivers and their tributaries	2 and others 5	River	Not specified, but presumably untreated	2018- 2019	Winter and spring	December 2018- April 2019	Europe	Serbia	By rivers Sava= 4 Danube= 3 Drina= 2 V. Morava= 2 Pek= 1 Mlava=1 Lugomir= 1 Lepenica= 1 Bosut= 1 Jadar= 1 Lesnica= 1 Kudos= 1 Raca= 1	20	10000 mL	PCR	By rivers and their tributaries Sava= 0 Danube= 1 Drina= 2 V. Morava= 0 Pek= 0 Mlava=0 Lugomir= 0 Lepenica= 0 Bosut= 0 Jadar= 0 Lesnica= 0 Kudos= 0 Raca= 0	3	Not specified	15	Samples were obtained simultaneously with sample collection for the Water Quality Assessment Programme of the Serbian Environmental Protection Agency (SEPA). Sampling locations were selected based on their significance for human and animal health as well as based on their proximity to state boundaries, cities, raw drinking water sources, farms, etc. Samples were collected in clean plastic contain…	In house	Filtration, wash, centrifugation	Column	529 bp	Do not apply	Not specified	Nested RFLP- PCR (GRA6 and SAG2)	None	Not clearly specified	No	[109]	Acta Zoologica Bulgarica	Zoology
Irrigation water	Surface irrigation water which mixed with wastewater from surrounding farms	3	Not specified	Not specified	Not specified	Not specified	Not specified	Europe	Spain presumably, but is not clearly defined	Not specified	3	1500 mL	qPCR	Not specified	1	Not specified	Not specified	Samples were collected in sterile bottles and processed within 24 h of collection.	In house	Centrifugation	Column	18S rRNA (V4) (409 bp)	Not specified	10 oocysts/assay 1.66 x 10^2 oocysts/L of water	Illumina sequencing of V4 region from 18S gene	Cryptosporidium spp. Giardia sp. Blastocystis sp. Entamoeba spp.	Not specified	No	[110]	International Journal of Hygiene and Environmental Health	Public, Environmental and Occupational Health Infectious Diseases
Irrigation water	Surface irrigation water which mixed with wastewater from surrounding farms	3	Not specified	Not specified	Not specified	Not specified	Not specified	Europe	Spain presumably, but is not clearly defined	Not specified	3	1500 mL	NGS	Not specified	1	Not specified	Not specified	Samples were collected in sterile bottles and processed within 24 h of collection.	In house	Centrifugation	Column	18S rRNA (V4) (409 bp)	Not specified	10 oocysts/assay 1.66 x 10^2 oocysts/L of water	Illumina sequencing of V4 region from 18S gene	Cryptosporidium spp. Giardia sp. Blastocystis sp. Entamoeba spp.	Not specified	No	[110]	International Journal of Hygiene and Environmental Health	Public, Environmental and Occupational Health Infectious Diseases
Natural water	From different sites of the Black Sea: Amasya, Sinop, Rize and Ordu Provinces (river, lake, tap and sea water)	5	Not specified	Not specified, but presumably untreated	Not specified	Not specified	Not specified	Asia and Europe	Turkey	Ordu River: 5 Lake: 2 Tap: 10 Sea: 5 Total from Ordu: 22 Sinop Sea: 4 Tap: 4 Total form Sinop: 8 Amasya River: 10 Tap: 10 Total form Amasya: 20 Rize River: 8 Tap: 2 Total form Rize: 10	60	10000 mL from each site	LAMP	Ordu River: 4 Lake: 0 Tap: 0 Sea: 3 Total from Ordu: 7 Sinop Sea: 2 Tap: 0 Total form Sinop: 2 Amasya River: 6 Tap: 0 Total form Amasya: 6 Rize River: 0 Tap: 0 Total form Rize: 0	15	Not given by categories	25	Samples from each site were collected in sterile plastic bottles and transferred to the laboratory. No information is given about the conservation and the time period from collection to the analysis of the samples in these articles	In house	Flocculation, centrifugation, washing, discontinuous sucrose gradient	Not specified	B1 (210 bp)	Not specified	100 fg/μL DNA	Done, but with nPCR products (explained in other row)	None	Not specified	No	[111]	Biotechnology and Biotechnological Equipment	Biotechnology and applied Microbiology
Natural water	From different sites of the Black Sea: Amasya, Sinop, Rize and Ordu Provinces (river, lake, tap and sea water)	5	Not specified	Not specified, but presumably untreated	Not specified	Not specified	Not specified	Asia and Europe	Turkey	Ordu River: 5 Lake: 2 Tap: 10 Sea: 5 Total from Ordu: 22 Sinop Sea: 4 Tap: 4 Total form Sinop: 8 Amasya River: 10 Tap: 10 Total form Amasya: 20 Rize River: 8 Tap: 2 Total form Rize: 10	60	10000 mL from each site	nPCR	Ordu River: 1 Lake: 0 Tap: 0 Sea: 1 Total from Ordu: 2 Sinop Sea: 1 Tap: 0 Total form Sinop: 1 Amasya River: 4 Tap: 0 Total form Amasya: 4 Rize River: 0 Tap: 0 Total form Rize: 0	7	Not given by categories	10	Samples from each site were collected in sterile plastic bottles and transferred to the laboratory. No information is given about the conservation and the time period from collection to the analysis of the samples in these articles	In house	Flocculation, centrifugation, wash, discontinuous sucrose gradient	Not specified	18S rRNA (341 bp)	Not specified	Not specified. Just put a picture	nPCR positive products were purified and sequenced (M97703)	None	Not specified	No	[111]	Biotechnology and Biotechnological Equipment	Biotechnology and applied Microbiology
Drinking water for animals presumably	47 swine farms from Illinois. Water was obtained from pens where it was delivered into open troughs or bowls where cats might defecate.	5	Not specified	Not specified	1992 and 1993	Spring and summer	Late March and early October	North America	United States	Not specified	Not specified	50 mL (samples collected in tubes of that volume)	Mouse bioassay (MAT and examination)	Not specified	Not specified	Not specified	Not specified	Farms where samples were collected were selected by stratified random sampling to represent the diversity of Illinois swine operations in herd size, type of confinement and geographic location. Samples were collected in 50 mL centrifuge tubes. They were transported by overnight air express mail to Maryland, where they were examined	In house	Centrifugation	Do not apply	Do not apply	Do not apply	Not specified	Not done	None	Yes	No	[82]	Journal of Parasitology	Parasitology
Seawater	Two geographical regions along the central California coast: near or distant (more or less than 5 km) to freshwater source	5	Seawater	Untreated presumably	2011- 2013	All seasons presumably	Not specified	North America	United States	10 cylinders, 2 samples per each one: poor and rich aggregate	20	20000 mL	Microscopy followed by PCR	0	0	0	0	Specific sampling sites were selected based on accessibility and safety for boat and ground personnel, and locations where freshwater runoff and coastal sea lion sites were distinctly separated. Samples collected using 2 L acrylic cylinders opened in both ends and capped underwater at 30-50 cm below the surface. Cylinders were transported to the beach and placed upright for 30 min to allow the ma…	In house	Filtration	Column presumably	ITS1 , B1 and 529 bp	Do not apply since all samples were negative	Not specified	Do not apply since all samples were negative	Fecal coliform Salmonella Cryptosporidium Giardia	Not specified	No	[113]	FEMS Microbiology Ecology	Microbiology
Bibliography
48. Kourenti, C.; Karanis, P. Evaluation and Applicability of a Purification Method Coupled with Nested PCR for the Detection of Toxoplasma Oocysts in Water. Lett. Appl. Microbiol. 2006, 43, 475–481, doi:10.1111/J.1472-765X.2006.02008.X.
49. Minuzzi, C.E.; Fernandes, F.D.; Portella, L.P.; Bräunig, P.; Sturza, D.A.F.; Giacomini, L.; Salvagni, E.; Ribeiro, J. dos S.; Silva, C.R.; Difante, C.M.; Farinha, L.B.; Menegolla, I.A.; Gehrke, G.; Dilkin, P.; Sangioni, L.A.; Mallmann, C.A.; Vogel, F.S.F. Contaminated Water Confirmed as Source of Infection by Bioassay in an Outbreak of Toxoplasmosis in South Brazil. Transbound. Emerg. Dis. 20…
58. Felicio, P.; Villalobos, E.; Lara, M.; Cunha, E.; Carvalho, P.; Chiebao, D.; Gabriel, F.; Nassar, A.; Nogueira, A.; Okuda, L.; Marques, E.; Genovez, M. Eco-Epidemiology of Toxoplasmosis in Ruminant and the Experimental Model of Evidence from Mice Bioassay for Transmission of Infection Starting of Contaminated Soil Samples Confirmed by Polymerase Chain Reaction (PCR) and Indirect Immunofluores…
59. Pinto-Ferreira, F.; Mitsuka-Breganó, R.; Monica, T.C.; Martins, F.D.C.; De Matos, L.R.N.; Mareze, M.; Nino, B.D.S.L.; Narciso, S.G.; Freire, R.L.; Navarro, I.T. Investigation and Environmental Analysis of Samples from Outbreak of Toxoplasmosis at Research Institution in Londrina. Electron. Braz. J. Vet. Parasitol 2019, 28, 518–521, doi:10.1590/S1984-29612019044.
60. Pinto-Ferreira, F.; Caldart, E.T.; Freire, R.L.; Mitsuka-Breganó, R.; de Freitas, F.M.; Miura, A.C.; Mareze, M.; Martins, F.D.C.; Urbano, M.R.; Seifert, A.L.; Navarro, I.T. The Effect of Water Source and Soil Supplementation on Parasite Contamination in Organic Vegetable Gardens. Rev. Bras. Parasitol. Veterinária 2018, 27, 327–337, doi:10.1590/s1984-296120180050.
69. Blaizot, R.; Nabet, C.; Laghoe, L.; Faivre, B.; Escotte-Binet, S.; Djossou, F.; Mosnier, E.; Henaff, F.; Blanchet, D.; Mercier, A.; Dardé, M.L.; Villena, I.; Demar, M. Outbreak of Amazonian Toxoplasmosis: A One Health Investigation in a Remote Amerindian Community. Front. Cell. Infect. Microbiol. 2020, 10, 401, doi:10.3389/FCIMB.2020.00401/BIBTEX.
77. Ajmal, A.; Maqbool, A.; Qamar, F.; Ashraf, K.; Anjum, A. Detection of Toxoplasma gondii in Environmental Matrices (Water, Soil, Fruits and Vegetables). African J. Microbiol. Res. 2013, 7, 1505–1511, doi:10.5897/AJMR12.925.
82. Dubey, J.P.; Weigel, R.M.; Siegel, A.M.; Thulliez, P.; Kitron, U.D.; Mitchell, M.A.; Mannelli, A.; Mateus-Pinilla, N.E.; Shen, S.K.; Kwok, O.C.H.; Todd, K.S. Sources and Reservoirs of Toxoplasma gondii Infection on 47 Swine Farms in Illinois. J. Parasitol. 1995, 81, 723–729, doi:10.2307/3283961.
85. Nunes do Rego e Silva, G.; Freitas Carvalho Branco, M. dos R.; Ribeiro Rodrigues, Z.M.; Miranda dos Santos, A.; Mendes Pereira, P.R.; da Silva, M. do S.; de Sousa Nunes, A.T.; Ribeiro Garcês Júnior, A.; Lima Medeiros, M.N.; Pedrozo e Silva de Azevedo, C. de M.; Queiroz, R.C. de S.; Aquino Junior, J. Toxoplasmosis Outbreak in Brazil, 2006 - Revisited. 2019, 7, e00117.
86. Vieira, F.P.; Alves, M. da G.; Martins, L.M.; Rangel, A.L.P.; Dubey, J.P.; Hill, D.; Bahia-Oliveira/, L.M.G. Waterborne Toxoplasmosis Investigated and Analysed under Hydrogeological Assessment: New Data and Perspectives for Further Research. Mem. Inst. Oswaldo Cruz 2015, 110, 929–935, doi:10.1590/0074-02760150262.
87. da Costa, M.A.; Pinto-Ferreira, F.; de Almeida, R.P.A.; Martins, F.D.C.; Pires, A.L.; Mareze, M.; Mitsuka-Breganó, R.; Freire, R.L.; da Rocha Moreira, R.V.; Borges, J.M.; Navarro, I.T. Artisan Fresh Cheese from Raw Cow’s Milk as a Possible Route of Transmission in a Toxoplasmosis Outbreak, in Brazil. Zoonoses Public Health 2020, 67, 122–129, doi:10.1111/zph.12660.
88. De Moura, L.; Garcia Bahia-Oliveira, L.M.; Wada, M.Y.; Jones, J.L.; Tuboi, S.H.; Carmo, E.H.; Ramalho, W.M.; Camargo, N.J.; Trevisan, R.; Graça, R.M.T.; Da Silva, A.J.; Moura, I.; Dubey, J.P.; Garrett, D.O. Waterborne Toxoplasmosis, Brazil, from Field to Gene. Emerg. Infect. Dis. 2006, 12, 326–329, doi:10.3201/EID1202.041115.
89. Galvani, A.T.; Christ, A.P.G.; Padula, J.A.; Barbosa, M.R.F.; de Araújo, R.S.; Sato, M.I.Z.; Razzolini, M.T.P. Real-Time PCR Detection of Toxoplasma gondii in Surface Water Samples in São Paulo, Brazil. Parasitol. Res. 2019, 118, 631–640, doi:10.1007/s00436-018-6185-z.
90. Isaac-Renton, J.; Bowie, W.R.; King, A.; Irwin, G.S.; Ong, C.S.; Fung, C.P.; Shokeir, M.O.; Dubey, J.P. Detection of Toxoplasma gondii Oocysts in Drinking Water. Appl. Environ. Microbiol. 1998, 64, 2278–2280, doi:10.1128/aem.64.6.2278-2280.1998.
91. Luna, J.C.; Zamora, A.; Hernández-Arango, N.; Muñoz-Sánchez, D.; Pinzón, M.I.; Cortés-Vecino, J.A.; Lora-Suarez, F.; Gómez-Marín, J.E. Food Safety Assessment and Risk for Toxoplasmosis in School Restaurants in Armenia, Colombia. Parasitol. Res. 2019, 118, 3449–3457, doi:10.1007/S00436-019-06473-W.
92. Triviño-Valencia, J.; Lora, F.; Zuluaga, J.D.; Gomez-Marin, J.E. Detection by PCR of Pathogenic Protozoa in Raw and Drinkable Water Samples in Colombia. Parasitol. Res. 2016, 115, 1789–1797, doi:10.1007/s00436-016-4917-5.
93. Slany, M.; Dziedzinska, R.; Babak, V.; Kralik, P.; Moravkova, M.; Slana, I. Toxoplasma gondii in Vegetables from Fields and Farm Storage Facilities in the Czech Republic. FEMS Microbiol. Lett. 2019, 366, doi:10.1093/femsle/fnz170.
94. El-Tras, W.F.; Tayel, A.A.; El-Kady, N.N. Source Diversity of Toxoplasma gondii Infection during Meal Preparation. J. Food Saf. 2012, 32, 1–5, doi:10.1111/j.1745-4565.2011.00336.x.
95. Moulin, L.; Richard, F.; Stefania, S.; Goulet, M.; Gosselin, S.; Gonçalves, A.; Rocher, V.; Paffoni, C.; Dumètre, A. Contribution of Treated Wastewater to the Microbiological Quality of Seine River in Paris. Water Res. 2010, 44, 5222–5231, doi:10.1016/j.watres.2010.06.037.
96. Villena, I.; Aubert, D.; Gomis, P.; Ferté, H.; Inglard, J.C.; Denis-Bisiaux, H.; Dondon, J.M.; Pisano, E.; Ortis, N.; Pinon, J.M. Evaluation of a Strategy for Toxoplasma gondii Oocyst Detection in Water. Appl. Environ. Microbiol. 2004, 70, 4035–4039, doi:10.1128/AEM.70.7.4035-4039.2004.
97. Aubert, D.; Villena, I. Detection of Toxoplasma gondii Oocysts in Water: Proposition of a Strategy and Evaluation in Champagne-Ardenne Region, France. Mem. Inst. Oswaldo Cruz 2009, 104, 290–295, doi:10.1590/S0074-02762009000200023.
98. Ajonina, C.; Buzie, C.; Möller, J.; Otterpohl, R. The Detection of Entamoeba histolytica and Toxoplasma gondii in Wastewater. J. Toxicol. Environ. Heal. Part A 2018, 81, 1–5, doi:10.1080/15287394.2017.1392399.
99. Gallas-Lindemann, C.; Sotiriadou, I.; Mahmoodi, M.R.; Karanis, P. Detection of Toxoplasma gondii Oocysts in Different Water Resources by Loop Mediated Isothermal Amplification (LAMP). Acta Trop. 2013, 125, 231–236, doi:10.1016/j.actatropica.2012.10.007.
100. Mahmoudi, M.R.; Kazemi, B.; Haghighi, A.; Karanis, P. Detection of Acanthamoeba and Toxoplasma in River Water Samples by Molecular Methods in Iran. Iran. J. Parasitol. 2015, 10, 250–257.
101. Marangi, M.; Giangaspero, A.; Lacasella, V.; Lonigro, A.; Gasser, R.B. Multiplex PCR for the Detection and Quantification of Zoonotic Taxa of Giardia, Cryptosporidium and Toxoplasma in Wastewater and Mussels. Mol. Cell. Probes 2015, 29, 122–125, doi:10.1016/j.mcp.2015.01.001.
102. Hernandez-Cortazar, I.B.; Acosta-Viana, K.Y.; Guzman-Marin, E.; Ortega-Pacheco, A.; Segura-Correa, J.C.; Jimenez-Coello, M. Presence of Toxoplasma gondii in Drinking Water from an Endemic Region in Southern Mexico. Foodborne Pathog. Dis. 2017, 14, 288–292, doi:10.1089/fpd.2016.2224.
103. Sroka, J.; Wójcik-Fatla, A.; Dutkiewicz, J. Occurrence of Toxoplasma gondii in Water from Wells Located on Farms. Ann. Agric. Environ. Med. 2006, 13, 169–175.
104. Sroka, J.; Wojcik-Fatla, A.; Szymanska, J.; Dutkiewicz, J.; Zajac, V.; Zwolinski, J. The Occurrence of Toxoplasma gondii Infection in People and Animals from Rural Environment of Lublin Region - Estimate of Potential Role of Water as a Source of Infection. Ann Agric Env. Med 2010, 17, 125–132.
105. Adamska, M. Molecular Detection of Toxoplasma gondii in Natural Surface Water Bodies in Poland. J Water Heal. 2018, 16, 657–660, doi:10.2166/wh.2018.236.
106. Sotiriadou, I.; Karanis, P. Evaluation of Loop-Mediated Isothermal Amplification for Detection of Toxoplasma gondii in Water Samples and Comparative Findings by Polymerase Chain Reaction and Immunofluorescence Test (IFT). Diagn. Microbiol. Infect. Dis. 2008, 62, 357–365, doi:10.1016/j.diagmicrobio.2008.07.009.
107. Ssemanda, J.N.; Reij, M.W.; van Middendorp, G.; Bouw, E.; van der Plaats, R.; Franz, E.; Muvunyi, C.M.; Bagabe, M.C.; Zwietering, M.H.; Joosten, H. Foodborne Pathogens and Their Risk Exposure Factors Associated with Farm Vegetables in Rwanda. Food Control 2018, 89, 86–96, doi:10.1016/j.foodcont.2017.12.034.
108. Wells, B.; Shaw, H.; Innocent, G.; Guido, S.; Hotchkiss, E.; Parigi, M.; Opsteegh, M.; Green, J.; Gillespie, S.; Innes, E.A.; Katzer, F. Molecular Detection of Toxoplasma gondii in Water Samples from Scotland and a Comparison between the 529bp Real-Time PCR and ITS1 Nested PCR. Water Res. 2015, 87, 175–181, doi:10.1016/j.watres.2015.09.015.
109. Ćirković, V.; Uzelac, A.; Milicić, D.; Klun, I.; Đurković-Đaković, O. First Detection of Toxoplasma gondii (Nicolle & Manceaux, 1908) (Eucoccidiorida: Sarcocystidae) in River Waters in Serbia. Acta Zool. Bulg. 2020, 79–83.
110. Moreno, Y.; Moreno-Mesonero, L.; Amorós, I.; Pérez, R.; Morillo, J.A.; Alonso, J.L. Multiple Identification of Most Important Waterborne Protozoa in Surface Water Used for Irrigation Purposes by 18S RRNA Amplicon-Based Metagenomics. Int. J. Hyg. Environ. Health 2018, 221, 102–111, doi:10.1016/J.IJHEH.2017.10.008.
111. Koloren, Z. Sensitive and Cost-Effective Detection of Toxoplasma gondii in Water Supplies of the Black Sea in Turkey by Loop-Mediated Isothermal Amplification (LAMP). Biotechnol. Biotechnol. Equip. 2013, 27, 3543–3546, doi:10.5504/BBEQ.2012.0119.
112. Elfadaly, H.A.; Hassanain, N.A.; Hassanain, M.A.; Barakat, A.M.; Shaapan, R.M. Evaluation of Primitive Ground Water Supplies as a Risk Factor for the Development of Major Waterborne Zoonosis in Egyptian Children Living in Rural Areas. J. Infect. Public Health 2018, 11, 203–208, doi:10.1016/J.JIPH.2017.07.025.
113. Shapiro, K.; Silver, M.; Byrne, B.A.; Berardi, T.; Aguilar, B.; Melli, A.; Smith, W.A. Fecal Indicator Bacteria and Zoonotic Pathogens in Marine Snow and California Mussels (Mytilus californianus). FEMS Microbiol. Ecol. 2018, 94, 172, doi:10.1093/FEMSEC/FIY172.
114. Verant, M.L.; D’Ozouville, N.; Parker, P.G.; Shapiro, K.; Vanwormer, E.; Deem, S.L. Attempted Detection of Toxoplasma gondii Oocysts in Environmental Waters Using a Simple Approach to Evaluate the Potential for Waterborne Transmission in the Galápagos Islands, Ecuador. Ecohealth 2014, 11, 207–214, doi:10.1007/S10393-013-0888-5.
115. Nimir, A.R.; Linn, T.C. Detection of Toxoplasmosis in Environmental Samples at a Wet Market of a Capital City Centre. Acta Medica (Hradec Kralove) 2011, 54, 107–110, doi:10.14712/18059694.2016.30.
116. Ortiz- Pineda, C.; Guiguet- Leal, D.A.; da Silva- Fiuza, V.R.; Jose, J.; Borelli, G.; Durigan, M.; Pena, H.F.J.; Bueno Franco, R.M. Toxoplasma gondii Oocysts, Giardia Cysts and Cryptosporidium Oocysts in Outdoor Swimming Pools in Brazil. Zoonoses Public Health 2020, 67, 785–795, doi:10.1111/ZPH.12757.

## Sheet: Supplementary Table S4
Sample type	Sample details	Sample origin	Sampling year	Sampling season	Sampling period	Sampling location (continent)	Sampling location (country)	Production type (organic, conventional or both)	Product presentation (bulk, packaged or RTE)	Number of samples by categories if specified	Total number of samples	Sample units (grams, mL, units)	Oocyst detection method	Number of positive samples by categories if specified	Total number of positive samples	Number of positive samples by categories if specified (%)	Total number of positive samples (%)	Sample collection and preparation prior to oocyst recovery and detection processes	Method source (in-house/official/other)	Oocyst recovery method	DNA extraction method	Molecular markers	Oocyst quantification (mean, median, range)	Analytical sensitivity	Additional molecular methods used	Other parasites investigated	Presence of cats in the sampling area/ production site?	Associated with human toxoplasmosis (outbreaks, endemic cases, etc?	Source of information	Journal name	Journal knowledge area
Vegetables- fruits	Lettuce	From markets, fairs and private vegetables gardens (Goiás)	2017	Summer	Beginning of 2017	South America	Brazil	Not specified	Not specified	From free market= 2 From gardens= 2	4	Not specified	PCR	Do not apply	0	Do not apply	0	Not specified	In house	Wash, scraping and centrifugation	Column	529 bp	Not specified	Not specified	Not done	No	Yes	Yes	[87]	Zoonoses and Public Health	Infectious diseases Veterinary sciences
Vegetables- fruits	Crisp lettuce (Lactuca sativa)	Collected from open, comunity and producers´ fairs in Parana	2015	Summer, fall, winter	January- July 2015	South America	Brazil	Organic and conventional	Data not clear in the article	Do not apply	106	50 g	PCR	4 (all organics)	4	Do not apply	3.7	Type of vegetable chosen because it is normally consumed raw, has pleasant taste, low cost, is commonly consumed and produced and has a lot of possibilities to be contaminated by water or soil. Sampling done for convenience in places with more circulation of consumers ( conservation temperature and the time between the collection and the analysis were not specified)	In house	Wash, filtration and centrifugation	Column	B1 and 529 bp	Not specified	From the controls that were experimentally infected: 10 oocysts/ µL with B1 (B22- B33) ≥100 oocysts/ µL with Toxo 4-5	Not done	No	Not specified	No	[117]	Vector- Borne and Zoonotic Diseases	Infectious Diseases Public, Environmental and occupational health
Vegetables- fruits	Regular lettuce (Lactuca sativa)	Collected from open, comunity and producers´ fairs in Parana	2015	Summer, fall, winter	January- July 2015	South America	Brazil	Organic and conventional	Data not clear in the article	Do not apply	62	50 g	PCR	1 (organic)	1	Do not apply	0.6	Type of vegetable chosen because it is normally consumed raw, has pleasant taste, low cost, is commonly consumed and produced and has a lot of possibilities to be contaminated by water or soil. Sampling done for convenience in places with more circulation of consumers ( conservation temperature and the time between the collection and the analysis were not specified)	In house	Wash, filtration and centrifugation	Column	B1 and 529 bp	Not specified	From the controls that were experimentally infected: 10 oocysts/ µL with B1 (B22- B33) ≥100 oocysts/ µL with Toxo 4-5	Not done	No	Not specified	No	[117]	Vector- Borne and Zoonotic Diseases	Infectious Diseases Public, Environmental and occupational health
Vegetables- fruits	Chicory (Cichorium intybus)	Collected from open, comunity and producers´ fairs in Parana	2015	Summer, fall, winter	January- July 2015	South America	Brazil	Organic and conventional	Data not clear in the article	Do not apply	40	50 g	PCR	2 (all conventionals)	2	Do not apply	5	Type of vegetable chosen because it is normally consumed raw, has pleasant taste, low cost, is commonly consumed and produced and has a lot of possibilities to be contaminated by water or soil. Sampling done for convenience in places with more circulation of consumers ( conservation temperature and the time between the collection and the analysis were not specified)	In house	Wash, filtration and centrifugation	Column	B1 and 529 bp	Not specified	From the controls that were experimentally infected: 10 oocysts/ µL with B1 (B22- B33) ≥100 oocysts/ µL with Toxo 4-5	Not done	No	Not specified	No	[117]	Vector- Borne and Zoonotic Diseases	Infectious Diseases Public, Environmental and occupational health
Vegetables- fruits	Rocket (Eruca sativa)	Collected from open, comunity and producers´ fairs in Parana	2015	Summer, fall, winter	January- July 2015	South America	Brazil	Organic and conventional	Data not clear in the article	Do not apply	7	50 g	PCR	1 (conventional- hydroponic)	1	Do not apply	14.3	Type of vegetable chosen because it is normally consumed raw, has pleasant taste, low cost, is commonly consumed and produced and has a lot of possibilities to be contaminated by water or soil. Sampling done for convenience in places with more circulation of consumers ( conservation temperature and the time between the collection and the analysis were not specified)	In house	Wash, filtration and centrifugation	Column	B1 and 529 bp	Not specified	From the controls that were experimentally infected: 10 oocysts/ µL with B1 (B22- B33) ≥100 oocysts/ µL with Toxo 4-5	Not done	No	Not specified	No	[117]	Vector- Borne and Zoonotic Diseases	Infectious Diseases Public, Environmental and occupational health
Vegetables- fruits	Parsley (Pretroselinum crispum)	Collected from open, comunity and producers´ fairs in Parana	2015	Summer, fall, winter	January- July 2015	South America	Brazil	Organic and conventional	Data not clear in the article	Do not apply	5	50 g	PCR	1 (organic)	1	Do not apply	20	Type of vegetable chosen because it is normally consumed raw, has pleasant taste, low cost, is commonly consumed and produced and has a lot of possibilities to be contaminated by water or soil. Sampling done for convenience in places with more circulation of consumers ( conservation temperature and the time between the collection and the analysis were not specified)	In house	Wash, filtration and centrifugation	Column	B1 and 529 bp	Not specified	From the controls that were experimentally infected: 10 oocysts/ µL with B1 (B22- B33) ≥100 oocysts/ µL with Toxo 4-5	Not done	No	Not specified	No	[117]	Vector- Borne and Zoonotic Diseases	Infectious Diseases Public, Environmental and occupational health
Vegetables- fruits	Lettuce (Lactuca sativa L.)	4 street markets in Belém- PA during dry and rainy seasons	2014- 2015	Spring, summer, fall	September- November 2014 dry season) February-May 2015 (rainy season)	South America	Brazil	Conventional	Data not clear in the article	Dry season= 60 Rainy season= 60	120	100 g	Microscopy	Dry season= 1 presumably Rainy season= 0	1 presumably	Not specified	Not specified	Samples selected randomly and put individually in sterile bags to be transported (the time passed between collection and analysis was not specified)	In house	Wash, filtration and spontaneus sedimentation	Not used	Do not apply	Not specified	Not specified	Do not apply	Ascaris sp., Ancylostoma sp., Strongyloides sp., Enterobius vermiculares y Taenia sp.	Not specified	No	[124]	Brazilian journal of food technology	Food Science (JSR)
Vegetables- fruits	Vegetables clumps (did not specify the types)	From vegetable gardens and restaurants	2015- 2016	Summer	December 2015- February 2016	South America	Brazil	Not specified	Not specified	Do not apply	11	50 g if performed exactly as Pinto-Ferreira et al., 2018	PCR	Do not apply	0	Do not apply	0	Not specified	In house	Wash, filtration and centrifugation	Column	529 bp	Not specified	Not specified	Not done	No	Yes	Yes	[59]	Brazilian Journal of Veterinary Parasitology	Parasitology Veterinary (from SJR)
Vegetables- fruits	Crisp lettuce (Lactuca sativa)	21 horticultural properties in Paraná	2014- 2016	All seasons	July 2014- May 2016	South America	Brazil	Organic	Data not clear in the article	Do not apply	17	50 g	PCR	3 (presumably)	3	Do not apply	Not specified	Clumps collected randomly, 2 per property. Inclusion criterion for properties: organic properties assisted by the Organic Certification Project of the State University of Londrina. Samples were packed in plastic bags and kept refrigerated (time between collection and analysis was not specified)	In house	Wash, filtration and centrifugation	Column	529 bp	Not specified	Not specified	Not done	Cryptosporidium spp. Giardia intestinalis	Yes	No	[60]	Brazilian Journal of Veterinary Parasitology	Parasitology Veterinary (from SJR)
Vegetables- fruits	Arugula (Eruca sativa)	21 horticultural properties in Paraná	2014- 2016	All seasons	July 2014- May 2016	South America	Brazil	Organic	Data not clear in the article	Do not apply	7	50 g	PCR	1 (presumably)	1	Do not apply	Not specified	Clumps collected randomly, 2 per property. Inclusion criterion for properties: organic properties assisted by the Organic Certification Project of the State University of Londrina. Samples were packed in plastic bags and kept refrigerated (time between collection and analysis was not specified)	In house	Wash, filtration and centrifugation	Column	529 bp	Not specified	Not specified	Not done	Cryptosporidium spp. Giardia intestinalis	Yes	No	[60]	Brazilian Journal of Veterinary Parasitology	Parasitology Veterinary (from SJR)
Vegetables- fruits	Chicory (Cichorium intybus and Cichorium endivia)	21 horticultural properties in Paraná	2014- 2016	All seasons	July 2014- May 2016	South America	Brazil	Organic	Data not clear in the article	Do not apply	9	50 g	PCR	Do not apply	0	Do not apply	0	Clumps collected randomly, 2 per property. Inclusion criterion for properties: organic properties assisted by the Organic Certification Project of the State University of Londrina. Samples were packed in plastic bags and kept refrigerated (time between collection and analysis was not specified)	In house	Wash, filtration and centrifugation	Column	529 bp	Not specified	Not specified	Not done	Cryptosporidium spp. Giardia intestinalis	Yes	No	[60]	Brazilian Journal of Veterinary Parasitology	Parasitology Veterinary (from SJR)
Vegetables- fruits	Chives (Allium fistulosum)	21 horticultural properties in Paraná	2014- 2016	All seasons	July 2014- May 2016	South America	Brazil	Organic	Data not clear in the article	Do not apply	5	50 g	PCR	Do not apply	0	Do not apply	0	Clumps collected randomly, 2 per property. Inclusion criterion for properties: organic properties assisted by the Organic Certification Project of the State University of Londrina. Samples were packed in plastic bags and kept refrigerated (time between collection and analysis was not specified)	In house	Wash, filtration and centrifugation	Column	529 bp	Not specified	Not specified	Not done	Cryptosporidium spp. Giardia intestinalis	Yes	No	[60]	Brazilian Journal of Veterinary Parasitology	Parasitology Veterinary (from SJR)
Vegetables- fruits	Purple lettuce	21 horticultural properties in Paraná	2014- 2016	All seasons	July 2014- May 2016	South America	Brazil	Organic	Data not clear in the article	Do not apply	2	50 g	PCR	Do not apply	0	Do not apply	0	Clumps collected randomly, 2 per property. Inclusion criterion for properties: organic properties assisted by the Organic Certification Project of the State University of Londrina. Samples were packed in plastic bags and kept refrigerated (time between collection and analysis was not specified)	In house	Wash, filtration and centrifugation	Column	529 bp	Not specified	Not specified	Not done	Cryptosporidium spp. Giardia intestinalis	Yes	No	[60]	Brazilian Journal of Veterinary Parasitology	Parasitology Veterinary (from SJR)
Vegetables- fruits	Spinach (Spinacia oleracea)	21 horticultural properties in Paraná	2014- 2016	All seasons	July 2014- May 2016	South America	Brazil	Organic	Data not clear in the article	Do not apply	1	50 g	PCR	Do not apply	0	Do not apply	0	Clumps collected randomly, 2 per property. Inclusion criterion for properties: organic properties assisted by the Organic Certification Project of the State University of Londrina. Samples were packed in plastic bags and kept refrigerated (time between collection and analysis was not specified)	In house	Wash, filtration and centrifugation	Column	529 bp	Not specified	Not specified	Not done	Cryptosporidium spp. Giardia intestinalis	Yes	No	[60]	Brazilian Journal of Veterinary Parasitology	Parasitology Veterinary (from SJR)
Vegetables- fruits	Chard (Beta vulgaris subsp. Vulgaris)	21 horticultural properties in Paraná	2014- 2016	All seasons	July 2014- May 2016	South America	Brazil	Organic	Data not clear in the article	Do not apply	1	50 g	PCR	Do not apply	0	Do not apply	0	Clumps collected randomly, 2 per property. Inclusion criterion for properties: organic properties assisted by the Organic Certification Project of the State University of Londrina. Samples were packed in plastic bags and kept refrigerated (time between collection and analysis was not specified)	In house	Wash, filtration and centrifugation	Column	529 bp	Not specified	Not specified	Not done	Cryptosporidium spp. Giardia intestinalis	Yes	No	[60]	Brazilian Journal of Veterinary Parasitology	Parasitology Veterinary (from SJR)
Vegetables- fruits	Arugula/ baby arugula	From domestic and imported sources from retail outlets from 11 Canadian cities	2014- 2015	All seasons	April 1 2014- March 31 2015	North America	Canada	Organic and conventional	Bulk and packaged	Do not apply	107	35 ± 0.5 g	qPCR	Do not apply	0	Do not apply	0	At least 200 g of the sample was collected. Integrity of the packaging was ensured to prevent cross- contamination and samples were kept at 2-20 °C until being processed	In house	Wash, centrifugation and flotation	Column	18S rDNA	Not specified	10 oocysts (did not specify if is per gram or sample)	PCR purified products were sequenced in both directions	Cryptosporidium spp. Cyclospora cayetanensis	Not specified	No	[50]	Food and Waterborne Parasitology	Food Science Parasitology Epidemiology (from SJR)
Vegetables- fruits	Kale	From domestic and imported sources from retail outlets from 11 Canadian cities	2014- 2015	All seasons	April 1 2014- March 31 2015	North America	Canada	Organic and conventional	Bulk and packaged	Do not apply	44	35 ± 0.5 g	qPCR	Do not apply	0	Do not apply	0	At least 200 g of the sample was collected. Integrity of the packaging was ensured to prevent cross- contamination and samples were kept at 2-20 °C until being processed	In house	Wash, centrifugation and flotation	Column	18S rDNA	Not specified	10 oocysts (did not specify if is per gram or sample)	PCR purified products were sequenced in both directions	Cryptosporidium spp. Cyclospora cayetanensis	Not specified	No	[50]	Food and Waterborne Parasitology	Food Science Parasitology Epidemiology (from SJR)
Vegetables- fruits	Spinach/ baby spinach	From domestic and imported sources from retail outlets from 11 Canadian cities	2014- 2015	All seasons	April 1 2014- March 31 2015	North America	Canada	Organic and conventional	Bulk and packaged	Do not apply	387	35 ± 0.5 g	qPCR	Organic: 1 (USA- Mexico) Conventional: 2 (USA)	3	Not specified	0.78	At least 200 g of the sample was collected. Integrity of the packaging was ensured to prevent cross- contamination and samples were kept at 2-20 °C until being processed	In house	Wash, centrifugation and flotation	Column	18S rDNA	Not specified	10 oocysts (did not specify if is per gram or sample)	PCR purified products were sequenced in both directions	Cryptosporidium spp. Cyclospora cayetanensis	Not specified	No	[50]	Food and Waterborne Parasitology	Food Science Parasitology Epidemiology (from SJR)
Vegetables- fruits	Romaine	From domestic and imported sources from retail outlets from 11 Canadian cities	2014- 2015	All seasons	April 1 2014- March 31 2015	North America	Canada	Organic and conventional	Bulk and packaged	Do not apply	113	35 ± 0.5 g	qPCR	Do not apply	0	Do not apply	0	At least 200 g of the sample was collected. Integrity of the packaging was ensured to prevent cross- contamination and samples were kept at 2-20 °C until being processed	In house	Wash, centrifugation and flotation	Column	18S rDNA	Not specified	10 oocysts (did not specify if is per gram or sample)	PCR purified products were sequenced in both directions	Cryptosporidium spp. Cyclospora cayetanensis	Not specified	No	[50]	Food and Waterborne Parasitology	Food Science Parasitology Epidemiology (from SJR)
Vegetables- fruits	Chard	From domestic and imported sources from retail outlets from 11 Canadian cities	2014- 2015	All seasons	April 1 2014- March 31 2015	North America	Canada	Organic and conventional	Bulk and packaged	Do not apply	39	35 ± 0.5 g	qPCR	Do not apply	0	Do not apply	0	At least 200 g of the sample was collected. Integrity of the packaging was ensured to prevent cross- contamination and samples were kept at 2-20 °C until being processed	In house	Wash, centrifugation and flotation	Column	18S rDNA	Not specified	10 oocysts (did not specify if is per gram or sample)	PCR purified products were sequenced in both directions	Cryptosporidium spp. Cyclospora cayetanensis	Not specified	No	[50]	Food and Waterborne Parasitology	Food Science Parasitology Epidemiology (from SJR)
Vegetables- fruits	Leaf lettuce (green and red)	From domestic and imported sources from retail outlets from 11 Canadian cities	2014- 2015	All seasons	April 1 2014- March 31 2015	North America	Canada	Organic and conventional	Bulk and packaged	Do not apply	226	35 ± 0.5 g	qPCR	Do not apply	0	Do not apply	0	At least 200 g of the sample was collected. Integrity of the packaging was ensured to prevent cross- contamination and samples were kept at 2-20 °C until being processed	In house	Wash, centrifugation and flotation	Column	18S rDNA	Not specified	10 oocysts (did not specify if is per gram or sample)	PCR purified products were sequenced in both directions	Cryptosporidium spp. Cyclospora cayetanensis	Not specified	No	[50]	Food and Waterborne Parasitology	Food Science Parasitology Epidemiology (from SJR)
Vegetables- fruits	Spring mix	From domestic and imported sources from retail outlets from 11 Canadian cities	2014- 2015	All seasons	April 1 2014- March 31 2015	North America	Canada	Organic and conventional	Bulk and packaged	Do not apply	124	35 ± 0.5 g	qPCR	Do not apply	0	Do not apply	0	At least 200 g of the sample was collected. Integrity of the packaging was ensured to prevent cross- contamination and samples were kept at 2-20 °C until being processed	In house	Wash, centrifugation and flotation	Column	18S rDNA	Not specified	10 oocysts (did not specify if is per gram or sample)	PCR purified products were sequenced in both directions	Cryptosporidium spp. Cyclospora cayetanensis	Not specified	No	[50]	Food and Waterborne Parasitology	Food Science Parasitology Epidemiology (from SJR)
Vegetables- fruits	Leafy green mixes (mix of 2 or more leafy green types)	From domestic and imported sources from retail outlets from 11 Canadian cities	2014- 2015	All seasons	April 1 2014- March 31 2015	North America	Canada	Organic and conventional	Bulk and packaged	Do not apply	91	35 ± 0.5 g	qPCR	Do not apply	0	Do not apply	0	At least 200 g of the sample was collected. Integrity of the packaging was ensured to prevent cross- contamination and samples were kept at 2-20 °C until being processed	In house	Wash, centrifugation and flotation	Column	18S rDNA	Not specified	10 oocysts (did not specify if is per gram or sample)	PCR purified products were sequenced in both directions	Cryptosporidium spp. Cyclospora cayetanensis	Not specified	No	[50]	Food and Waterborne Parasitology	Food Science Parasitology Epidemiology (from SJR)
Vegetables- fruits	Any of dandelion, collards, rapini, escarole, marche	From domestic and imported sources from retail outlets from 11 Canadian cities	2014- 2015	All seasons	April 1 2014- March 31 2015	North America	Canada	Organic and conventional	Bulk and packaged	Do not apply	40	35 ± 0.5 g	qPCR	Do not apply	0	Do not apply	0	At least 200 g of the sample was collected. Integrity of the packaging was ensured to prevent cross- contamination and samples were kept at 2-20 °C until being processed	In house	Wash, centrifugation and flotation	Column	18S rDNA	Not specified	10 oocysts (did not specify if is per gram or sample)	PCR purified products were sequenced in both directions	Cryptosporidium spp. Cyclospora cayetanensis	Not specified	No	[50]	Food and Waterborne Parasitology	Food Science Parasitology Epidemiology (from SJR)
Vegetables- fruits	Lettuce (Lactuca sativa)	Open markets (greenhouses and farmlands)	2016	Winter, spring, summer	January- August 2016	Asia	China	Not specified	Data not clear in the article	Do not apply	71	Not specified	qPCR	Do not apply	5	Do not apply	7	Samples were put in bags and transported to the laboratory (the conservation temperature and the time between sampling and testing were not specified)	In house	Wash, flocculation and centrifugation	Column	B1	Of all vegetables Range: 0.3-27.640 oocysts/ sample	Not specified	Sequenced using amplification primers and genotyped using multilocus PCR- RFLP with these markers: SAG1, SAG2, SAG3, BTUB, GRA6, c22-8, c29-2, L358, PK1, Apico	No	Not specified (just referred that the places may attracted cats,but did not confirm their presence)	No	[19]	Scientific Reports	Multidisciplinary sciences
Vegetables- fruits	Pak choi (Brassica rapa subsp. chinensis)	Open markets (greenhouses and farmlands)	2016	Winter, spring, summer	January- August 2016	Asia	China	Not specified	Data not clear in the article	Do not apply	34	Not specified	qPCR	Do not apply	1	Do not apply	2.9	Samples were placed in bags and it was not possible to define where they came from (the conservation temperature and the time passed between sampling and testing were not specified)	In house	Wash, flocculation and centrifugation	Column	B1	Of all vegetables Range: 0.3-27,640 oocysts/ sample	Not specified	Sequenced using amplification primers and genotyped using multilocus PCR- RFLP with these markers: SAG1, SAG2, SAG3, BTUB, GRA6, c22-8, c29-2, L358, PK1, Apico	No	Not specified (just mentioned that the places may attract cats, but did not confirm their presence)	No	[19]	Scientific Reports	Multidisciplinary sciences
Vegetables- fruits	Chinese cabbage (Brassica pekinensis)	Open markets (greenhouses and farmlands)	2016	Winter, spring, summer	January- August 2016	Asia	China	Not specified	Data not clear in the article	Do not apply	26	Not specified	qPCR	Do not apply	0	Do not apply	0	Samples were placed in bags and it was not possible to define where they came from (the conservation temperature and the time passed between sampling and testing were not specified)	In house	Wash, flocculation and centrifugation	Column	B1	Of all vegetables Range: 0.3-27,640 oocysts/ sample	Not specified	Sequenced using amplification primers and genotyped using multilocus PCR- RFLP with these markers: SAG1, SAG2, SAG3, BTUB, GRA6, c22-8, c29-2, L358, PK1, Apico	No	Not specified (just mentioned that the places may attract cats, but did not confirm their presence)	No	[19]	Scientific Reports	Multidisciplinary sciences
Vegetables- fruits	Rape (Brassica napus)	Open markets (greenhouses and farmlands)	2016	Winter, spring, summer	January- August 2016	Asia	China	Not specified	Data not clear in the article	Do not apply	22	Not specified	qPCR	Do not apply	1	Do not apply	4.5	From open markets, produced in different places, but it was not possible to define where they came from	In house	Wash, flocculation and centrifugation	Column	B1	Of all vegetables Range: 0.3-27,640 oocysts/ sample	Not specified	Sequenced using amplification primers and genotyped using multilocus PCR- RFLP with these markers: SAG1, SAG2, SAG3, BTUB, GRA6, c22-8, c29-2, L358, PK1, Apico	No	Not specified (just mentioned that the places may attract cats, but did not confirm their presence)	No	[19]	Scientific Reports	Multidisciplinary sciences
Vegetables- fruits	Asparagus (Asparagus officinalis)	Open markets (greenhouses and farmlands)	2016	Winter, spring, summer	January- August 2016	Asia	China	Not specified	Data not clear in the article	Do not apply	18	Not specified	qPCR	Do not apply	0	Do not apply	0	Samples were placed in bags and it was not possible to define where they came from (the conservation temperatureand the time between sampling and testing were not specified)	In house	Wash, flocculation and centrifugation	Column	B1	Of all vegetables Range: 0.3-27,640 oocysts/ sample	Not specified	Sequenced using amplification primers and genotyped using multilocus PCR- RFLP with these markers: SAG1, SAG2, SAG3, BTUB, GRA6, c22-8, c29-2, L358, PK1, Apico	No	Not specified (just mentioned that the places may attract cats, but did not confirm their presence)	No	[19]	Scientific Reports	Multidisciplinary sciences
Vegetables- fruits	Chrysanthemum coronarium	Open markets (greenhouses and farmlands)	2016	Winter, spring, summer	January- August 2016	Asia	China	Not specified	Data not clear in the article	Do not apply	16	Not specified	qPCR	Do not apply	0	Do not apply	0	Samples were placed in bags and it was not possible to define where they came from (the conservation temperatureand the time between sampling and testing were not specified)	In house	Wash, flocculation and centrifugation	Column	B1	Of all vegetables Range: 0.3-27,640 oocysts/ sample	Not specified	Sequenced using amplification primers and genotyped using multilocus PCR- RFLP with these markers: SAG1, SAG2, SAG3, BTUB, GRA6, c22-8, c29-2, L358, PK1, Apico	No	Not specified (just mentioned that the places may attract cats, but did not confirm their presence)	No	[19]	Scientific Reports	Multidisciplinary sciences
Vegetables- fruits	Endive (Cichorium endivia)	Open markets (greenhouses and farmlands)	2016	Winter, spring, summer	January- August 2016	Asia	China	Not specified	Data not clear in the article	Do not apply	14	Not specified	qPCR	Do not apply	0	Do not apply	0	Samples were placed in bags and it was not possible to define where they came from (the conservation temperatureand the time between sampling and testing were not specified)	In house	Wash, flocculation and centrifugation	Column	B1	Of all vegetables Range: 0.3-27,640 oocysts/ sample	Not specified	Sequenced using amplification primers and genotyped using multilocus PCR- RFLP with these markers: SAG1, SAG2, SAG3, BTUB, GRA6, c22-8, c29-2, L358, PK1, Apico	No	Not specified (just mentioned that the places may attract cats, but did not confirm their presence)	No	[19]	Scientific Reports	Multidisciplinary sciences
Vegetables- fruits	Chinese chives (Allium tuberosum)	Open markets (greenhouses and farmlands)	2016	Winter, spring, summer	January- August 2016	Asia	China	Not specified	Data not clear in the article	Do not apply	11	Not specified	qPCR	Do not apply	0	Do not apply	0	Samples were placed in bags and it was not possible to define where they came from (the conservation temperatureand the time between sampling and testing were not specified)	In house	Wash, flocculation and centrifugation	Column	B1	Of all vegetables Range: 0.3-27,640 oocysts/ sample	Not specified	Sequenced using amplification primers and genotyped using multilocus PCR- RFLP with these markers: SAG1, SAG2, SAG3, BTUB, GRA6, c22-8, c29-2, L358, PK1, Apico	No	Not specified (just mentioned that the places may attract cats, but did not confirm their presence)	No	[19]	Scientific Reports	Multidisciplinary sciences
Vegetables- fruits	Cabbage (Brassica oleracea L. var. capitata)	Open markets (greenhouses and farmlands)	2016	Winter, spring, summer	January- August 2016	Asia	China	Not specified	Data not clear in the article	Do not apply	9	Not specified	qPCR	Do not apply	0	Do not apply	0	Samples were placed in bags and it was not possible to define where they came from (the conservation temperatureand the time between sampling and testing were not specified)	In house	Wash, flocculation and centrifugation	Column	B1	Of all vegetables Range: 0.3-27,640 oocysts/ sample	Not specified	Sequenced using amplification primers and genotyped using multilocus PCR- RFLP with these markers: SAG1, SAG2, SAG3, BTUB, GRA6, c22-8, c29-2, L358, PK1, Apico	No	Not specified (just mentioned that the places may attract cats, but did not confirm their presence)	No	[19]	Scientific Reports	Multidisciplinary sciences
Vegetables- fruits	Red cabagge (Brassica oleracea)	Open markets (greenhouses and farmlands)	2016	Winter, spring, summer	January- August 2016	Asia	China	Not specified	Data not clear in the article	Do not apply	8	Not specified	qPCR	Do not apply	1	Do not apply	1.2	Samples were placed in bags and was not possible to define where they came from (not specified the conservation temperature neither the time passed between sampling and testing)	In house	Wash, flocculation and centrifugation	Column	B1	Of all vegetables Range: 0.3-27,640 oocysts/ sample	Not specified	Sequenced using amplification primers and genotyped using multilocus PCR- RFLP with these markers: SAG1, SAG2, SAG3, BTUB, GRA6, c22-8, c29-2, L358, PK1, Apico	No	Not specified (just mentioned that the places may attract cats, but did not confirm their presence)	No	[19]	Scientific Reports	Multidisciplinary sciences
Vegetables- fruits	Spinach (Spinacia oleracea)	Open markets (greenhouses and farmlands)	2016	Winter, spring, summer	January- August 2016	Asia	China	Not specified	Data not clear in the article	Do not apply	50	Not specified	qPCR	Do not apply	2	Do not apply	4	Samples were placed in bags and it was not possible to define where they came from (the conservation temperatureand the time between sampling and testing were not specified)	In house	Wash, flocculation and centrifugation	Column	B1	Of all vegetables Range: 0.3-27,640 oocysts/ sample	Not specified	Sequenced using amplification primers and genotyped using multilocus PCR- RFLP with these markers: SAG1, SAG2, SAG3, BTUB, GRA6, c22-8, c29-2, L358, PK1, Apico	No	Not specified (just mentioned that the places may attract cats, but did not confirm their presence)	No	[19]	Scientific Reports	Multidisciplinary sciences
Vegetables- fruits	Lettuce	From 10 school restaurants in Armeria, Quindio, within Colombia's central montain range at an altitude of 1480 m.	2018	Not specified	Not specified	South America	Colombia	Not specified	Not specified	Do not apply	3	200 g	nPCR	Do not apply	0	Do not apply	0	Restaurants were selected randomly from all public school restaurants in each administrative zone, ensuring representation of the geographical and socioeconomical diversity. Sampling days were also randomly chosen. Samples were taken in triplicate and were those that were prepared in the place the day of collection. Samples were raw and collected before being mixed in the salad. No information is…	In house	Wash, sedimentation- centrifugation with formalin ether	Column	B1 (97 bp)	Not specified	Not specified	Puirified and sequencing	None	Not specified	Yes (study was not performed due to an outbreak, but identified IgG and IgM positive children)	[91]	Parasitology Research	Parasitology
Vegetables- fruits	Cabbage	From 10 school restaurants in Armeria, Quindio, within Colombia's central montain range at an altitude of 1480 m.	2018	Not specified	Not specified	South America	Colombia	Not specified	Not specified	Do not apply	3	200 g	nPCR	Do not apply	0	Do not apply	0	Restaurants were selected randomly from all public school restaurants in each administrative zone, ensuring representation of the geographical and socioeconomical diversity. Sampling days were also randomly chosen. Samples were taken in triplicate and were those that were prepared in the place the day of collection. Samples were raw and collected before being mixed in the salad. No information is…	In house	Wash, sedimentation- centrifugation with formalin ether	Column	B1 (97 bp)	Not specified	Not specified	Puirified and sequencing	None	Not specified	Yes (study was not performed due to an outbreak, but identified IgG and IgM positive children)	[91]	Parasitology Research	Parasitology
Vegetables- fruits	Cucumber	From 10 school restaurants in Armeria, Quindio, within Colombia's central montain range at an altitude of 1480 m.	2018	Not specified	Not specified	South America	Colombia	Not specified	Not specified	Do not apply	9	200 g	nPCR	Do not apply	1	Do not apply	11	Restaurants were selected randomly from all public school restaurants in each administrative zone, ensuring representation of the geographical and socioeconomical diversity. Sampling days were also randomly chosen. Samples were taken in triplicate and were those that were prepared in the place the day of collection. Samples were raw and collected before being mixed in the salad. No information is…	In house	Wash, sedimentation- centrifugation with formalin ether	Column	B1 (97 bp)	Not specified	Not specified	Puirified and sequencing	None	Not specified	Yes (study was not performed due to an outbreak, but identified IgG and IgM positive children)	[91]	Parasitology Research	Parasitology
Vegetables- fruits	Carrot	From 10 school restaurants in Armeria, Quindio, within Colombia's central montain range at an altitude of 1480 m.	2018	Not specified	Not specified	South America	Colombia	Not specified	Not specified	Do not apply	9	200 g	nPCR	Do not apply	0	Do not apply	0	Restaurants were selected randomly from all public school restaurants in each administrative zone, ensuring representation of the geographical and socioeconomical diversity. Sampling days were also randomly chosen. Samples were taken in triplicate and were those that were prepared in the place the day of collection. Samples were raw and collected before being mixed in the salad. No information is…	In house	Wash, sedimentation- centrifugation with formalin ether	Column	B1 (97 bp)	Not specified	Not specified	Puirified and sequencing	None	Not specified	Yes (study was not performed due to an outbreak, but identified IgG and IgM positive children)	[91]	Parasitology Research	Parasitology
Vegetables- fruits	Tomato	From 10 school restaurants in Armeria, Quindio, within Colombia's central montain range at an altitude of 1480 m.	2018	Not specified	Not specified	South America	Colombia	Not specified	Not specified	Do not apply	6	200 g	nPCR	Do not apply	0	Do not apply	0	Restaurants were selected randomly from all public school restaurants in each administrative zone, ensuring representation of the geographical and socioeconomical diversity. Sampling days were also randomly chosen. Samples were taken in triplicate and were those that were prepared in the place the day of collection. Samples were raw and collected before being mixed in the salad. No information is…	In house	Wash, sedimentation- centrifugation with formalin ether	Column	B1 (97 bp)	Not specified	Not specified	Puirified and sequencing	None	Not specified	Yes (study was not performed due to an outbreak, but identified IgG and IgM positive children)	[91]	Parasitology Research	Parasitology
Fruits	Strawberries	Supermarkets and local markets in 20 localities in Bogotá	2019	Spring	September- October 2019	South America	Colombia	Not specified	Packaged (supermarkets) and bulk (markets)	Do not apply	120	250 g	qPCR (multiplex)	Do not apply	6	Do not apply	5	At each locality, one sample was collected from the supermarket and other from the local market, and it was visited just once. The sites were selected randomly, and the first box at the top of the counter was taken, but in the market they were collected individually following an X pattern. All samples were collected in plastic bags and were grown in Colombia. They were transported to the laborato…	In house	Wash and centrifugation	Column	529 bp (162 bp)	Not specified	10 oocysts/ 30 g	Multiplex nested PCR-RFLP	Cyclospora cayetanensis E. multilocularis	Not specified	No	[118]	Journal of Food Protection	Food Science and Technology
Vegetables- fruits	Carrot	From field= 5 farms From storage= 2	Not specified	Summer	Not specified	Europe	Czech Republic	Not specified	Not specified	From field= 68 From storage= 25	93	100 g	qPCR	From field= 3 From storage= 4	7	From field= 4.4 From storage= 16	7.5	Carrots with or without tops. The ones from fields conteined vestigial soil. Before storage they were washed. Samples were conserved at 4 °C and processed within 24 h after collection	In house	Wash and centrifugation	Column	B1 and 529 bp and amplification of an internal amplification control (IAC) to aid the identification of false negative results	Of all vegetables Mediam= 102 oocysts/ g Range= 1.31- 900 oocysts/ g	Not specified	Genotyped first with nested PCR and then with RFLP (BTUB, c22-8, c29-2, GRA6, L358, PK1, and SAG3)	No	Not specified (just mentioned that closed spaces had limited access for animals, but the abscense of cats is not confirmed in this case, nor in fields)	No	[93]	FEMS Microbiology Letter	Microbiology
Vegetables- fruits	Cucumber	From field= 5 farms From storage= 2	Not specified	Summer	Not specified	Europe	Czech Republic	Not specified	Not specified	From field= 80 From storage= 29	109	100 g	qPCR	From field= 6 From storage= 7	13	From field= 7.5 From storage= 24.1	11.9	Slicing cucumber. The ones from fields carried soil. Before storage they were washed. Samples were conserved at 4 °C and processed within 24 h after collection	In house	Wash and centrifugation	Column	B1 and 529 bp and amplification of an internal amplification control (IAC) to aid the identification of false negative results	Of all vegetables Mediam= 102 oocysts/ g Range= 1.31- 900 oocysts/ g	Not specified	Genotyped first with nested PCR and then with RFLP (BTUB, c22-8, c29-2, GRA6, L358, PK1, and SAG3)	No	Not specified (just mentioned that closed spaces had limited access for animals, but the abscense of cats is not confirmed in this case, nor in fields)	No	[93]	FEMS Microbiology Letter	Microbiology
Vegetables- fruits	Lettuce (butterhead lettuce, iceberg lettuce, little gem and lollo lettuce)	From field= 3 farms From storage= 2	Not specified	Summer	Not specified	Europe	Czech Republic	Not specified	Bulk and packaged	From field= 70 From storage= 20	90	100 g	qPCR	From field= 6 From storage= 2	8	From field= 8.6 From storage= 10	8.9	Samples from fields contained vestigial amounts of soil. Before storage, bottom leaves were removed, packed or not. Samples were conserved at 4 °C and processed within 24 h after collection	In house	Wash and centrifugation	Column	B1 and 529 bp and amplification of an internal amplification control (IAC) to aid the identification of false negative results	Of all vegetables Mediam= 102 oocysts/ g Range= 1.31- 900 oocysts/ g	Not specified	Genotyped first with nested PCR and then with RFLP (BTUB, c22-8, c29-2, GRA6, L358, PK1, and SAG3)	No	Not specified (just mentioned that closed spaces had limited access for animals, but the abscense of cats is not confirmed in this case, nor in fields)	No	[93]	FEMS Microbiology Letter	Microbiology
Vegetables- fruits	Lettuce, carrot and cucumber	From local markets and fields in Gharbia Governorate	Not specified	Not specified	Not specified	Africa	Egypt	Not specified	Data not clear in the article	Not specified	54	150 g	Mouse bioassay (smears + MAT)	Not specified	7	Not specified	13	Stratified random selection of samples. Samples were placed separately in sterile polythylene bags, labeled, transported to the laboratory in an icebox and kept at 4 °C until proccess (time of conservation not specified)	In house	Wash, filtration and centrifugation	Do not apply	Do not apply	Do not apply	Not specified	Do not apply	No	Not specified	No	[94]	Journal of Food Safety	Biotechnology and applied microbiology Food science and technology
Vegetables- fruits	Onion	From restaurants in Mnia and Assiut, 2 Egyptian governorates	2014- 2016	All seasons presumably	November 2014- January 2016	Africa	Egypt	Not specified	Not specified	Do not apply	94	100 g	Microscopy (with iodine, modified Zeihel- Neelsen and trichrome 15)	Do not apply	2	Do not apply	2.1	Samples were transported in sterile plastic bags to the laboratory	In house	Wash, filtration, centrifugation	Do not apply	Do not apply	Do not apply	Do not apply	Do not apply	Ascaris lumbricoides Cryptosporidium parvum Entamoeba spp. Giardia lamblia	Not specified	No	[129]	Life Science Journal	Biology
Vegetables- fruits	Cucumber	From restaurants in Mnia and Assiut, 2 Egyptian governorates	2014- 2016	All seasons presumably	November 2014- January 2016	Africa	Egypt	Not specified	Not specified	Do not apply	93	100 g	Microscopy (with iodine, modified Zeihel- Neelsen and trichrome 15)	Do not apply	3	Do not apply	3.2	Samples were transported in sterile plastic bags to the laboratory	In house	Wash, filtration, centrifugation	Do not apply	Do not apply	Do not apply	Do not apply	Do not apply	Ascaris lumbricoides Cryptosporidium parvum Entamoeba spp. Giardia lamblia	Not specified	No	[129]	Life Science Journal	Biology
Vegetables- fruits	Parsley, dill	From restaurants in Mnia and Assiut, 2 Egyptian governorates	2014- 2016	All seasons presumably	November 2014- January 2016	Africa	Egypt	Not specified	Not specified	Do not apply	88	100 g	Microscopy (with iodine, modified Zeihel- Neelsen and trichrome 15)	Do not apply	5	Do not apply	5.7	Samples were transported in sterile plastic bags to the laboratory	In house	Wash, filtration, centrifugation	Do not apply	Do not apply	Do not apply	Do not apply	Do not apply	Ascaris lumbricoides Cryptosporidium parvum Entamoeba spp. Giardia lamblia	Not specified	No	[129]	Life Science Journal	Biology
Vegetables- fruits	Tomato	From restaurants in Mnia and Assiut, 2 Egyptian governorates	2014- 2016	All seasons presumably	November 2014- January 2016	Africa	Egypt	Not specified	Not specified	Do not apply	87	100 g	Microscopy (with iodine, modified Zeihel- Neelsen and trichrome 15)	Do not apply	4	Do not apply	4.6	Samples were transported in sterile plastic bags to the laboratory	In house	Wash, filtration, centrifugation	Do not apply	Do not apply	Do not apply	Do not apply	Do not apply	Ascaris lumbricoides Cryptosporidium parvum Entamoeba spp. Giardia lamblia	Not specified	No	[129]	Life Science Journal	Biology
Vegetables- fruits	Lettuce	From restaurants in Mnia and Assiut, 2 Egyptian governorates	2014- 2016	All seasons presumably	November 2014- January 2016	Africa	Egypt	Not specified	Not specified	Do not apply	73	100 g	Microscopy (with iodine, modified Zeihel- Neelsen and trichrome 15)	Do not apply	3	Do not apply	4.1	Samples were transported in sterile plastic bags to the laboratory	In house	Wash, filtration, centrifugation	Do not apply	Do not apply	Do not apply	Do not apply	Do not apply	Ascaris lumbricoides Cryptosporidium parvum Entamoeba spp. Giardia lamblia	Not specified	No	[129]	Life Science Journal	Biology
Vegetables- fruits	Cabagge	From restaurants in Mnia and Assiut, 2 Egyptian governorates	2014- 2016	All seasons presumably	November 2014- January 2016	Africa	Egypt	Not specified	Not specified	Do not apply	51	100 g	Microscopy (with iodine, modified Zeihel- Neelsen and trichrome 15)	Do not apply	4	Do not apply	7.8	Samples were transported in sterile plastic bags to the laboratory	In house	Wash, filtration, centrifugation	Do not apply	Do not apply	Do not apply	Do not apply	Do not apply	Ascaris lumbricoides Cryptosporidium parvum Entamoeba spp. Giardia lamblia	Not specified	No	[129]	Life Science Journal	Biology
Vegetables- fruits	Carrot	From restaurants in Mnia and Assiut, 2 Egyptian governorates	2014- 2016	All seasons presumably	November 2014- January 2016	Africa	Egypt	Not specified	Not specified	Do not apply	41	100 g	Microscopy (with iodine, modified Zeihel- Neelsen and trichrome 15)	Do not apply	5	Do not apply	12.2	Samples were transported in sterile plastic bags to the laboratory	In house	Wash, filtration, centrifugation	Do not apply	Do not apply	Do not apply	Do not apply	Do not apply	Ascaris lumbricoides Cryptosporidium parvum Entamoeba spp. Giardia lamblia	Not specified	No	[129]	Life Science Journal	Biology
Vegetables- fruits	Lettuce (Lactuca sativa)	From supermarkets and street vendors in Misan	2017- 2018	Fall, winter, spring	October 2017- April 2018	Asia	Iraq	Not specified	Data not clear in the article	Do not apply	15	200 g	Microscopy	Do not apply	Not specified	Do not apply	Not specified	Samples were collected monthly, picked randomly, purchased in the smallest retail size available and placed individually in labeled nylon bags (the conservation temperature and the time between collection and analysis were not specified)	In house	Wash, sedimentation, filtration and centrifugation	Do not apply	Do not apply	Not specified	Not specified	Do not apply	Giardia lamblia Fasciola hepatica Entamoeba spp. Hymenolepisnana Cryptosporidium spp Enterobius vermicularis Eimeria spp	Not specified	No	[125]	Indian Journal of Public Health Research & Development	Public health, enviromental and occupational health (from SJR)
Vegetables- fruits	Celery (Apium graveolens)	From supermarkets and street vendors in Misan	2017- 2018	Fall, winter, spring	October 2017- April 2018	Asia	Iraq	Not specified	Data not clear in the article	Do not apply	15	200 g	Microscopy	Do not apply	Not specified	Do not apply	Not specified	Samples were collected monthly, picked randomly, purchased in the smallest retail size available and placed individually in labeled nylon bags (the conservation temperature and the time between collection and analysis were not specified)	In house	Wash, sedimentation, filtration and centrifugation	Do not apply	Do not apply	Not specified	Not specified	Do not apply	Giardia lamblia Fasciola hepatica Entamoeba spp. Hymenolepisnana Cryptosporidium spp Enterobius vermicularis Eimeria spp	Not specified	No	[125]	Indian Journal of Public Health Research & Development	Public health, enviromental and occupational health (from SJR)
Vegetables- fruits	Cress (Lepidium sativum)	From supermarkets and street vendors in Misan	2017- 2018	Fall, winter, spring	October 2017- April 2018	Asia	Iraq	Not specified	Data not clear in the article	Do not apply	15	200 g	Microscopy	Do not apply	Not specified	Do not apply	Not specified	Samples were collected monthly, picked randomly, purchased in the smallest retail size available and placed individually in labeled nylon bags (the conservation temperature and the time between collection and analysis were not specified)	In house	Wash, sedimentation, filtration and centrifugation	Do not apply	Do not apply	Not specified	Not specified	Do not apply	Giardia lamblia Fasciola hepatica Entamoeba spp. Hymenolepisnana Cryptosporidium spp Enterobius vermicularis Eimeria spp	Not specified	No	[125]	Indian Journal of Public Health Research & Development	Public health, enviromental and occupational health (from SJR)
Vegetables- fruits	Celery (Apium graveolens)	Retail markets located in different parts in Baghdad city, planted in or around the city	2012-2013	All seasons	February 2012-February 2013	Asia	Iraq	Not specified	Not specified	Do not apply	70	150g	Microscopy (with iodine staining)	Do not apply	2	Do not apply	25	Selected samples were commonly eating raw as salad and the majority of the population in their community consumes them on a daily basis. Vegetables were collected from retail markets located in different parts of Baghdad city. From retail sellers in vegetable markets the samples were randomly collected and bought from those sellers at different months of the year (90 samples in each of summer, au…	In house	Wash, sedimentation and centrifugation	Do not apply	Do not apply	Not specified	Do not apply	Do not apply	Enteric parasites in general	Not specified	No	[128]	Indian Journal of Public Health Research & Development	Public Health, Environmental and Occupational Health
Vegetables- fruits	Lettuce (Lactuca sativa)	Retail markets located in different parts in Baghdad city, planted in or around the city	2012-2014	All seasons	February 2012-February 2014	Asia	Iraq	Not specified	Not specified	Do not apply	70	150g	Microscopy (with iodine staining)	Do not apply	1	Do not apply	12.5	Selected samples were commonly eating raw as salad and the majority of the population in their community consumes them on a daily basis. Vegetables were collected from retail markets located in different parts of Baghdad city. From retail sellers in vegetable markets the samples were randomly collected and bought from those sellers at different months of the year (90 samples in each of summer, au…	In house	Wash, sedimentation and centrifugation	Do not apply	Do not apply	Not specified	Do not apply	Do not apply	Enteric parasites in general	Not specified	No	[128]	Indian Journal of Public Health Research & Development	Public Health, Environmental and Occupational Health
Vegetables- fruits	Cress (Lepidium sativum)	Retail markets located in different parts in Baghdad city, planted in or around the city	2012-2015	All seasons	February 2012-February 2015	Asia	Iraq	Not specified	Not specified	Do not apply	70	150g	Microscopy (with iodine staining)	Do not apply	2	Do not apply	25	Selected samples were commonly eating raw as salad and the majority of the population in their community consumes them on a daily basis. Vegetables were collected from retail markets located in different parts of Baghdad city. From retail sellers in vegetable markets the samples were randomly collected and bought from those sellers at different months of the year (90 samples in each of summer, au…	In house	Wash, sedimentation and centrifugation	Do not apply	Do not apply	Not specified	Do not apply	Do not apply	Enteric parasites in general	Not specified	No	[128]	Indian Journal of Public Health Research & Development	Public Health, Environmental and Occupational Health
Vegetables- fruits	Parsley (Petroselinum crispum)	Retail markets located in different parts in Baghdad city, planted in or around the city	2012-2016	All seasons	February 2012-February 2016	Asia	Iraq	Not specified	Not specified	Do not apply	70	150g	Microscopy (with iodine staining)	Do not apply	3	Do not apply	37.5	Selected samples were commonly eating raw as salad and the majority of the population in their community consumes them on a daily basis. Vegetables were collected from retail markets located in different parts of Baghdad city. From retail sellers in vegetable markets the samples were randomly collected and bought from those sellers at different months of the year (90 samples in each of summer, au…	In house	Wash, sedimentation and centrifugation	Do not apply	Do not apply	Not specified	Do not apply	Do not apply	Enteric parasites in general	Not specified	No	[128]	Indian Journal of Public Health Research & Development	Public Health, Environmental and Occupational Health
Vegetables- fruits	Radish (Raphanus sativus)	Retail markets located in different parts in Baghdad city, planted in or around the city	2012-2017	All seasons	February 2012-February 2017	Asia	Iraq	Not specified	Not specified	Do not apply	40	150g	Microscopy (with iodine staining)	Do not apply	0	Do not apply	0	Selected samples were commonly eating raw as salad and the majority of the population in their community consumes them on a daily basis. Vegetables were collected from retail markets located in different parts of Baghdad city. From retail sellers in vegetable markets the samples were randomly collected and bought from those sellers at different months of the year (90 samples in each of summer, au…	In house	Wash, sedimentation and centrifugation	Do not apply	Do not apply	Not specified	Do not apply	Do not apply	Enteric parasites in general	Not specified	No	[128]	Indian Journal of Public Health Research & Development	Public Health, Environmental and Occupational Health
Vegetables- fruits	Spearmint (Mentha spicata)	Retail markets located in different parts in Baghdad city, planted in or around the city	2012-2018	All seasons	February 2012-February 2018	Asia	Iraq	Not specified	Not specified	Do not apply	40	150 g	Microscopy (with iodine staining)	Do not apply	0	Do not apply	0	Selected samples were commonly eating raw as salad and the majority of the population in their community consumes them on a daily basis. Vegetables were collected from retail markets located in different parts of Baghdad city. From retail sellers in vegetable markets the samples were randomly collected and bought from those sellers at different months of the year (90 samples in each of summer, au…	In house	Wash, sedimentation and centrifugation	Do not apply	Do not apply	Not specified	Do not apply	Do not apply	Enteric parasites in general	Not specified	No	[128]	Indian Journal of Public Health Research & Development	Public Health, Environmental and Occupational Health
Vegetables- fruits	Mixed salad: curly and escarole lettuce, red radish, rocket salad and carrot	Industrial and local brands (3 industrial and 3 minor companies)	2015- 2016	All seasons	March 2015- February 2016	Europe	Italy	Not specified	Ready to eat	648 samples for 72	648	100 g	qPCR	Do not apply	5	0.796 (95% IC 0.257-1.849), based on 648 samples	0.796	Analyzed pools of 9 packages (from 6 RTE producers) , 1 pool per month per brand, a total of 648 collected for 72 pools (No. of samples defined with a set prevalence of 0.6%, with a 95% of confidence level). Packages were transported in cooler bag, kept refrigerated and processed before expiry date. Reported prevalence based on the total of samples collected, determined by a stadistical analysis	In house	Wash and centrifugation	Column	B1	Range: 62-554 oocysts/ g	Not specified	PCR purified products were sequenced in both directions (T. gondii B1 locus (ToxB41f and ToxB169r))	Cryptosporidium spp. Cyclospora cayetanensis Giardia duodenalis Blastocystis hominis Dientamoeba fragilis	Not specified	No	[119]	Food Microbiology	Microbiology Biotechnology and applied microbiology Food science and technology
Vegetables- fruits	Mixed salad: curly and escarole lettuce, red radish, rocket salad and carrot	Industrial and local brands (3 industrial and 3 minor companies)	2015- 2016	All seasons	March 2015- February 2016	Europe	Italy	Not specified	Ready to eat	648 samples for 72	648	100 g	Microscopy	Do not apply	0	Do not apply	0	Analyzed pools of 9 packages (from 6 RTE producers) , 1 pool per month per brand, a total of 648 collected for 72 pools (No. of samples defined with a set prevalence of 0.6%, with a 95% of confidence level). Packages were transported in cooler bag, kept refrigerated and processed before expiry date. Reported prevalence based on the total of samples collected, determined by a stadistical analysis	In house	Wash and centrifugation	Do not apply	Do not apply	Do not apply	Not specified	Do not apply	Cryptosporidium spp. Cyclospora cayetanensis Giardia duodenalis Blastocystis hominis Dientamoeba fragilis	Not specified	No	[119]	Food Microbiology	Microbiology Biotechnology and applied microbiology Food science and technology
Vegetables- fruits	Beet (Beta velgaris)	From fields, wholesale and retail markets of Lahore city	2011	Winter, spring	January- April 2011	Asia	Pakistan	Not specified	Data not clear in the article	Do not apply	50	250-500 g	Microscopy	Do not apply	0	Do not apply	0	Samples were collected randomly from different part of Lahore and at each market they were collected under normal purchase conditions, from upper, middle and lower shelves at each seller. They were put in labeled polythene bags and transported within 3 h and examinated the same day with a temperature range of 6-26 °C. Vegetables that were spoiled, damaged and very dirty, were not analyzed	In house	Sedimentation and flotation	Do not apply	Do not apply	Do not apply	Not specified	Do not apply	Ascaris lumbricoides Ancylostoma deudenale Necator americanus Trichostrongyloides spp. Trichuris trichiura Entamoeba spp. Giardia lamblia Enterobius vermicularis Hymenolepis nana Taenia spp. Fasciola spp. Toxocara spp.	Not specified	No	[123]	Pakistan Journal of Zoology	Zoology
Vegetables- fruits	Cabbage (Brassica denceal)	From fields, wholesale and retail markets of Lahore city	2011	Winter, spring	January- April 2011	Asia	Pakistan	Not specified	Data not clear in the article	Do not apply	50	1 unit	Microscopy	Do not apply	0	Do not apply	0	Samples were collected randomly from different part of Lahore and at each market they were collected under normal purchase conditions, from upper, middle and lower shelves at each seller. They were put in labeled polythene bags and transported within 3 h and examinated the same day with a temperature range of 6-26 °C. Vegetables that were spoiled, damaged and very dirty, were not analyzed	In house	Sedimentation and flotation	Do not apply	Do not apply	Do not apply	Not specified	Do not apply	Ascaris lumbricoides Ancylostoma deudenale Necator americanus Trichostrongyloides spp. Trichuris trichiura Entamoeba spp. Giardia lamblia Enterobius vermicularis Hymenolepis nana Taenia spp. Fasciola spp. Toxocara spp.	Not specified	No	[123]	Pakistan Journal of Zoology	Zoology
Vegetables- fruits	Carrot (Davcus carota)	From fields, wholesale and retail markets of Lahore city	2011	Winter, spring	January- April 2011	Asia	Pakistan	Not specified	Data not clear in the article	Do not apply	50	250-500 g	Microscopy	Do not apply	0	Do not apply	0	Samples were collected randomly from different part of Lahore and at each market they were collected under normal purchase conditions, from upper, middle and lower shelves at each seller. They were put in labeled polythene bags and transported within 3 h and examinated the same day with a temperature range of 6-26 °C. Vegetables that were spoiled, damaged and very dirty, were not analyzed	In house	Sedimentation and flotation	Do not apply	Do not apply	Do not apply	Not specified	Do not apply	Ascaris lumbricoides Ancylostoma deudenale Necator americanus Trichostrongyloides spp. Trichuris trichiura Entamoeba spp. Giardia lamblia Enterobius vermicularis Hymenolepis nana Taenia spp. Fasciola spp. Toxocara spp.	Not specified	No	[123]	Pakistan Journal of Zoology	Zoology
Vegetables- fruits	Chili (Capsicum annum)	From fields, wholesale and retail markets of Lahore city	2011	Winter, spring	January- April 2011	Asia	Pakistan	Not specified	Data not clear in the article	Do not apply	50	250-500 g	Microscopy	Do not apply	0	Do not apply	0	Samples were collected randomly from different part of Lahore and at each market they were collected under normal purchase conditions, from upper, middle and lower shelves at each seller. They were put in labeled polythene bags and transported within 3 h and examinated the same day with a temperature range of 6-26 °C. Vegetables that were spoiled, damaged and very dirty, were not analyzed	In house	Sedimentation and flotation	Do not apply	Do not apply	Do not apply	Not specified	Do not apply	Ascaris lumbricoides Ancylostoma deudenale Necator americanus Trichostrongyloides spp. Trichuris trichiura Entamoeba spp. Giardia lamblia Enterobius vermicularis Hymenolepis nana Taenia spp. Fasciola spp. Toxocara spp.	Not specified	No	[123]	Pakistan Journal of Zoology	Zoology
Vegetables- fruits	Coriander (Coriandrum sativum)	From fields, wholesale and retail markets of Lahore city	2011	Winter, spring	January- April 2011	Asia	Pakistan	Not specified	Data not clear in the article	Do not apply	50	250-500 g	Microscopy	Do not apply	1	Do not apply	Not specified	Samples were collected randomly from different part of Lahore and at each market they were collected under normal purchase conditions, from upper, middle and lower shelves at each seller. They were put in labeled polythene bags and transported within 3 h and examinated the same day with a temperature range of 6-26 °C. Vegetables that were spoiled, damaged and very dirty, were not analyzed	In house	Sedimentation and flotation	Do not apply	Do not apply	Do not apply	Not specified	Do not apply	Ascaris lumbricoides Ancylostoma deudenale Necator americanus Trichostrongyloides spp. Trichuris trichiura Entamoeba spp. Giardia lamblia Enterobius vermicularis Hymenolepis nana Taenia spp. Fasciola spp. Toxocara spp.	Not specified	No	[123]	Pakistan Journal of Zoology	Zoology
Vegetables- fruits	Cucumber (Cucumis sativa)	From fields, wholesale and retail markets of Lahore city	2011	Winter, spring	January- April 2011	Asia	Pakistan	Not specified	Data not clear in the article	Do not apply	50	250-500 g	Microscopy	Do not apply	0	Do not apply	0	Samples were collected randomly from different part of Lahore and at each market they were collected under normal purchase conditions, from upper, middle and lower shelves at each seller. They were put in labeled polythene bags and transported within 3 h and examinated the same day with a temperature range of 6-26 °C. Vegetables that were spoiled, damaged and very dirty, were not analyzed	In house	Sedimentation and flotation	Do not apply	Do not apply	Do not apply	Not specified	Do not apply	Ascaris lumbricoides Ancylostoma deudenale Necator americanus Trichostrongyloides spp. Trichuris trichiura Entamoeba spp. Giardia lamblia Enterobius vermicularis Hymenolepis nana Taenia spp. Fasciola spp. Toxocara spp.	Not specified	No	[123]	Pakistan Journal of Zoology	Zoology
Vegetables- fruits	Podina (Mentha viridis)	From fields, wholesale and retail markets of Lahore city	2011	Winter, spring	January- April 2011	Asia	Pakistan	Not specified	Data not clear in the article	Do not apply	50	250-500 g	Microscopy	Do not apply	0	Do not apply	0	Samples were collected randomly from different part of Lahore and at each market they were collected under normal purchase conditions, from upper, middle and lower shelves at each seller. They were put in labeled polythene bags and transported within 3 h and examinated the same day with a temperature range of 6-26 °C. Vegetables that were spoiled, damaged and very dirty, were not analyzed	In house	Sedimentation and flotation	Do not apply	Do not apply	Do not apply	Not specified	Do not apply	Ascaris lumbricoides Ancylostoma deudenale Necator americanus Trichostrongyloides spp. Trichuris trichiura Entamoeba spp. Giardia lamblia Enterobius vermicularis Hymenolepis nana Taenia spp. Fasciola spp. Toxocara spp.	Not specified	No	[123]	Pakistan Journal of Zoology	Zoology
Vegetables- fruits	Radish (Raphanus sativus)	From fields, wholesale and retail markets of Lahore city	2011	Winter, spring	January- April 2011	Asia	Pakistan	Not specified	Data not clear in the article	Do not apply	50	250-500 g	Microscopy	Do not apply	1	Do not apply	Not specified	Samples were collected randomly from different part of Lahore and at each market they were collected under normal purchase conditions, from upper, middle and lower shelves at each seller. They were put in labeled polythene bags and transported within 3 h and examinated the same day with a temperature range of 6-26 °C. Vegetables that were spoiled, damaged and very dirty, were not analyzed	In house	Sedimentation and flotation	Do not apply	Do not apply	Do not apply	Not specified	Do not apply	Ascaris lumbricoides Ancylostoma deudenale Necator americanus Trichostrongyloides spp. Trichuris trichiura Entamoeba spp. Giardia lamblia Enterobius vermicularis Hymenolepis nana Taenia spp. Fasciola spp. Toxocara spp.	Not specified	No	[123]	Pakistan Journal of Zoology	Zoology
Vegetables- fruits	Tomato (Lycopersicon esculentun)	From fields, wholesale and retail markets of Lahore city	2011	Winter, spring	January- April 2011	Asia	Pakistan	Not specified	Data not clear in the article	Do not apply	50	250-500 g	Microscopy	Do not apply	0	Do not apply	0	Samples were collected randomly from different part of Lahore and at each market they were collected under normal purchase conditions, from upper, middle and lower shelves at each seller. They were put in labeled polythene bags and transported within 3 h and examinated the same day with a temperature range of 6-26 °C. Vegetables that were spoiled, damaged and very dirty, were not analyzed	In house	Sedimentation and flotation	Do not apply	Do not apply	Do not apply	Not specified	Do not apply	Ascaris lumbricoides Ancylostoma deudenale Necator americanus Trichostrongyloides spp. Trichuris trichiura Entamoeba spp. Giardia lamblia Enterobius vermicularis Hymenolepis nana Taenia spp. Fasciola spp. Toxocara spp.	Not specified	No	[123]	Pakistan Journal of Zoology	Zoology
Vegetables- fruits	Lettuce (Lactuca sativa)	From fields, wholesale and retail markets of Lahore city	2011	Winter, spring	January- April 2011	Asia	Pakistan	Not specified	Data not clear in the article	Do not apply	50	3 bunches	Microscopy	Do not apply	1	Do not apply	Not specified	Samples were collected randomly from different part of Lahore and at each market they were collected under normal purchase conditions, from upper, middle and lower shelves at each seller. They were put in labeled polythene bags and transported within 3 h and examinated the same day with a temperature range of 6-26 °C. Vegetables that were spoiled, damaged and very dirty, were not analyzed	In house	Sedimentation and flotation	Do not apply	Do not apply	Do not apply	Not specified	Do not apply	Ascaris lumbricoides Ancylostoma duodenale Necator americanus Trichostrongyloides spp. Trichuris trichiura Entamoeba spp. Giardia lamblia Enterobius vermicularis Hymenolepis nana Taenia spp. Fasciola spp. Toxocara spp.	Not specified	No	[123]	Pakistan Journal of Zoology	Zoology
Vegetables- fruits	Apple, banana and guava	Not specified	Not specified	Not specified	Not specified	Asia	Pakistan	Not specified	Not specified	Before rainfall= 86 After rainfall= 39	125	Not specified	PCR	Before rainfall= 3 After rainfall= 2	5	Before rainfall= 3.48 After rainfall= 5.13	4	Not specified	Not specified	Not clear based on the information given	As Dubey et al., 1995, but it was not included in the references, not possible to check	B1 and REP	Not specified	Not specified	Not done	No	Not specified (just specified for soil sampling area)	No	[77]	African Journal of Microbiology Research	Agricultural and Biological Sciences (Plant Science) Inmunology and Microbiology (Microbiology) Medicine (Infectious Diseases) (taken from SJR)
Vegetables- fruits	Cabbage, brinjal and tomato	Not specified	Not specified	Not specified	Not specified	Asia	Pakistan	Not specified	Not specified	Before rainfall= 72 After rainfall= 53	125	Not specified	PCR	Before rainfall= 3 After rainfall= 4	7	Before rainfall= 4.16 After rainfall= 7.55	5.6	Not specified	Not specified	Not clear based on the information given	As Dubey et al., 1995, but it was not included in the references, not possible to check	B1 and REP	Not specified	Not specified	Not done	No	Not specified (just specified for soil sampling area)	No	[77]	African Journal of Microbiology Research	Agricultural and Biological Sciences (Plant Science) Inmunology and Microbiology (Microbiology) Medicine (Infectious Diseases) (taken from SJR)
Vegetables- fruits	Mint	From open- air markets, supermarkets and retail sellers from Gaza	2019	Spring and summer	March- August 2019	Asia	Palestine	Not clear with the information given	Not clear from the information given	Do not apply	50	200 g	PCR of suspected samples by microscopy	Do not apply	Not specified	Do not apply	10	The type of vegetables selected were frequently eaten raw in Gaza. Samples were selected randomly from different vendors. They were transported inmediately to the laboratory preserved in sterile nylon bags at 4 °C.	In house	Wash, sedimentation, centrifugation and flotation	Isopropanol precipitation	B1 (194 bp)	Do not apply	Do not apply	Sequenced (200-300 fold repetitive elements sequence, AF146527)	None.	Not clear based on the information provided (just mentioned that mint had the highest contamination level and this could be becuase it is grown in house-yards and gardens and there could be cats)	No	[127]	Journal of Food Protection	Biotechnology and applied microbiology Food science and technology
Vegetables- fruits	Mint	From open- air markets, supermarkets and retail sellers from Gaza	2019	Spring and summer	March- August 2019	Asia	Palestine	Not clear with the information given	Not clear from the information given	Do not apply	50	200 g	Microscopy	Do not apply	Not specified	Do not apply	18	The type of vegetables selected were frequently eaten raw in Gaza. Samples were selected randomly from different vendors. They were transported inmediately to the laboratory preserved in sterile nylon bags at 4 °C.	In house	Wash, sedimentation, centrifugation and flotation	Do not apply	Do not apply	Do not apply	Do not apply	Sequenced (200-300 fold repetitive elements sequence, AF146527) of positive samples by PCR	None.	Not clear based on the information provided (just mentioned that mint had the highest contamination level and this could be becuase it is grown in house-yards and gardens and there could be cats)	No	[127]	Journal of Food Protection	Biotechnology and applied microbiology Food science and technology
Vegetables- fruits	Watercress	From open- air markets, supermarkets and retail sellers from Gaza	2019	Spring and summer	March- August 2019	Asia	Palestine	Not clear with the information given	Not clear from the information given	Do not apply	50	200 g	PCR of suspected samples by microscopy	Do not apply	Not specified	Do not apply	8	The type of vegetables selected were frequently eaten raw in Gaza. Samples were selected randomly from different vendors. They were transported inmediately to the laboratory preserved in sterile nylon bags at 4 °C.	In house	Wash, sedimentation, centrifugation and flotation	Isopropanol precipitation	B1 (194 bp)	Do not apply	Do not apply	Sequenced (200-300 fold repetitive elements sequence, AF146527)	None.	Not clear based on the information provided (just mentioned that mint had the highest contamination level and this could be becuase it is grown in house-yards and gardens and there could be cats)	No	[127]	Journal of Food Protection	Biotechnology and applied microbiology Food science and technology
Vegetables- fruits	Watercress	From open- air markets, supermarkets and retail sellers from Gaza	2019	Spring and summer	March- August 2019	Asia	Palestine	Not clear with the information given	Not clear from the information given	Do not apply	50	200 g	Microscopy	Do not apply	Not specified	Do not apply	14	The type of vegetables selected were frequently eaten raw in Gaza. Samples were selected randomly from different vendors. They were transported inmediately to the laboratory preserved in sterile nylon bags at 4 °C.	In house	Wash, sedimentation, centrifugation and flotation	Do not apply	Do not apply	Do not apply	Do not apply	Sequenced (200-300 fold repetitive elements sequence, AF146527) of positive samples by PCR	None.	Not clear based on the information provided (just mentioned that mint had the highest contamination level and this could be becuase it is grown in house-yards and gardens and there could be cats)	No	[127]	Journal of Food Protection	Biotechnology and applied microbiology Food science and technology
Vegetables- fruits	Dill	From open- air markets, supermarkets and retail sellers from Gaza	2019	Spring and summer	March- August 2019	Asia	Palestine	Not clear with the information given	Not clear from the information given	Do not apply	50	200 g	PCR of suspected samples by microscopy	Do not apply	Not specified	Do not apply	8	The type of vegetables selected were frequently eaten raw in Gaza. Samples were selected randomly from different vendors. They were transported inmediately to the laboratory preserved in sterile nylon bags at 4 °C.	In house	Wash, sedimentation, centrifugation and flotation	Isopropanol precipitation	B1 (194 bp)	Do not apply	Do not apply	Sequenced (200-300 fold repetitive elements sequence, AF146527)	None.	Not clear based on the information provided (just mentioned that mint had the highest contamination level and this could be becuase it is grown in house-yards and gardens and there could be cats)	No	[127]	Journal of Food Protection	Biotechnology and applied microbiology Food science and technology
Vegetables- fruits	Dill	From open- air markets, supermarkets and retail sellers from Gaza	2019	Spring and summer	March- August 2019	Asia	Palestine	Not clear with the information given	Not clear from the information given	Do not apply	50	200 g	Microscopy	Do not apply	Not specified	Do not apply	12 or 13	The type of vegetables selected were frequently eaten raw in Gaza. Samples were selected randomly from different vendors. They were transported inmediately to the laboratory preserved in sterile nylon bags at 4 °C.	In house	Wash, sedimentation, centrifugation and flotation	Do not apply	Do not apply	Do not apply	Do not apply	Sequenced (200-300 fold repetitive elements sequence, AF146527) of positive samples by PCR	None.	Not clear based on the information provided (just mentioned that mint had the highest contamination level and this could be becuase it is grown in house-yards and gardens and there could be cats)	No	[127]	Journal of Food Protection	Biotechnology and applied microbiology Food science and technology
Vegetables- fruits	Parsley	From open- air markets, supermarkets and retail sellers from Gaza	2019	Spring and summer	March- August 2019	Asia	Palestine	Not clear with the information given	Not clear from the information given	Do not apply	50	200 g	PCR of suspected samples by microscopy	Do not apply	Not specified	Do not apply	6	The type of vegetables selected were frequently eaten raw in Gaza. Samples were selected randomly from different vendors. They were transported inmediately to the laboratory preserved in sterile nylon bags at 4 °C.	In house	Wash, sedimentation, centrifugation and flotation	Isopropanol precipitation	B1 (194 bp)	Do not apply	Do not apply	Sequenced (200-300 fold repetitive elements sequence, AF146527)	None.	Not clear based on the information provided (just mentioned that mint had the highest contamination level and this could be becuase it is grown in house-yards and gardens and there could be cats)	No	[127]	Journal of Food Protection	Biotechnology and applied microbiology Food science and technology
Vegetables- fruits	Parsley	From open- air markets, supermarkets and retail sellers from Gaza	2019	Spring and summer	March- August 2019	Asia	Palestine	Not clear with the information given	Not clear from the information given	Do not apply	50	200 g	Microscopy	Do not apply	Not specified	Do not apply	10	The type of vegetables selected were frequently eaten raw in Gaza. Samples were selected randomly from different vendors. They were transported inmediately to the laboratory preserved in sterile nylon bags at 4 °C.	In house	Wash, sedimentation, centrifugation and flotation	Do not apply	Do not apply	Do not apply	Do not apply	Sequenced (200-300 fold repetitive elements sequence, AF146527) of positive samples by PCR	None.	Not clear based on the information provided (just mentioned that mint had the highest contamination level and this could be becuase it is grown in house-yards and gardens and there could be cats)	No	[127]	Journal of Food Protection	Biotechnology and applied microbiology Food science and technology
Vegetables- fruits	Thyme	From open- air markets, supermarkets and retail sellers from Gaza	2019	Spring and summer	March- August 2019	Asia	Palestine	Not clear with the information given	Not clear from the information given	Do not apply	50	200 g	PCR of suspected samples by microscopy	Do not apply	Not specified	Do not apply	4	The type of vegetables selected were frequently eaten raw in Gaza. Samples were selected randomly from different vendors. They were transported inmediately to the laboratory preserved in sterile nylon bags at 4 °C.	In house	Wash, sedimentation, centrifugation and flotation	Isopropanol precipitation	B1 (194 bp)	Do not apply	Do not apply	Sequenced (200-300 fold repetitive elements sequence, AF146527)	None.	Not clear based on the information provided (just mentioned that mint had the highest contamination level and this could be becuase it is grown in house-yards and gardens and there could be cats)	No	[127]	Journal of Food Protection	Biotechnology and applied microbiology Food science and technology
Vegetables- fruits	Thyme	From open- air markets, supermarkets and retail sellers from Gaza	2019	Spring and summer	March- August 2019	Asia	Palestine	Not clear with the information given	Not clear from the information given	Do not apply	50	200 g	Microscopy	Do not apply	Not specified	Do not apply	10	The type of vegetables selected were frequently eaten raw in Gaza. Samples were selected randomly from different vendors. They were transported inmediately to the laboratory preserved in sterile nylon bags at 4 °C.	In house	Wash, sedimentation, centrifugation and flotation	Do not apply	Do not apply	Do not apply	Do not apply	Sequenced (200-300 fold repetitive elements sequence, AF146527) of positive samples by PCR	None.	Not clear based on the information provided (just mentioned that mint had the highest contamination level and this could be becuase it is grown in house-yards and gardens and there could be cats)	No	[127]	Journal of Food Protection	Biotechnology and applied microbiology Food science and technology
Vegetables- fruits	Lettuce	From open- air markets, supermarkets and retail sellers from Gaza	2019	Spring and summer	March- August 2019	Asia	Palestine	Not clear with the information given	Not clear from the information given	Do not apply	50	200 g	PCR of suspected samples by microscopy	Do not apply	Not specified	Do not apply	2	The type of vegetables selected were frequently eaten raw in Gaza. Samples were selected randomly from different vendors. They were transported inmediately to the laboratory preserved in sterile nylon bags at 4 °C.	In house	Wash, sedimentation, centrifugation and flotation	Isopropanol precipitation	B1 (194 bp)	Do not apply	Do not apply	Sequenced (200-300 fold repetitive elements sequence, AF146527)	None.	Not clear based on the information provided (just mentioned that mint had the highest contamination level and this could be becuase it is grown in house-yards and gardens and there could be cats)	No	[127]	Journal of Food Protection	Biotechnology and applied microbiology Food science and technology
Vegetables- fruits	Lettuce	From open- air markets, supermarkets and retail sellers from Gaza	2019	Spring and summer	March- August 2019	Asia	Palestine	Not clear with the information given	Not clear from the information given	Do not apply	50	200 g	Microscopy	Do not apply	Not specified	Do not apply	6	The type of vegetables selected were frequently eaten raw in Gaza. Samples were selected randomly from different vendors. They were transported inmediately to the laboratory preserved in sterile nylon bags at 4 °C.	In house	Wash, sedimentation, centrifugation and flotation	Do not apply	Do not apply	Do not apply	Do not apply	Sequenced (200-300 fold repetitive elements sequence, AF146527) of positive samples by PCR	None.	Not clear based on the information provided (just mentioned that mint had the highest contamination level and this could be becuase it is grown in house-yards and gardens and there could be cats)	No	[127]	Journal of Food Protection	Biotechnology and applied microbiology Food science and technology
Vegetables- fruits	Strawberries	Different siteds of Tri- City and Elblag, supermarkets, greengrocers, marketplaces, kitchen- gardens and allotments	2006- 2008	All seasons	June 2006- August 2008	Europe	Poland	Not specified	Data not clear in the article	From shops and bazaars= 59 From gardens= 1	60	1000 g	qPCR	From shops and bazaars= 0 From gardens= 0	0	From shops and bazaars= 0 From gardens= 0	0	Samples were put in bags and transported to the laboratory (the conservation temperature and the time between sampling and testing were not specified)	In house	Wash, flocculation and centrifugation	Column	B1	Mean: 3 oocysts/ sample Range: <10-20 oocysts/ sample	Theoretically 1 cell of T. gondii (do not specify if it is per sample or grams)	Genotyped by nested PCR and RFLP (SAG2 gen- 3' and 5' ends- and Sau3AI)	No	Yes (in farms- home gardens)	No	[120]	European Journal of Clinical Microbiology and Infectious Diseases	Infectious diseases Microbiology
Vegetables- fruits	Radish	Different sites in Tri-City and Elblag, supermarkets, greengrocers, marketplaces, kitchen-gardens and allotments	2006- 2008	All seasons	June 2006- August 2008	Europe	Poland	Not specified	Data not clear in the article	From shops and bazaars= 54 From gardens= 6	60	20 units	qPCR	From shops and bazaars= 3 From gardens= 0	3	From shops and bazaars= 5.5 From gardens= 0	5	Samples were put in bags and transported to the laboratory (the conservation temperature and the time between sampling and testing were not specified)	In house	Wash, flocculation and centrifugation	Column	B1	Mean: 3 oocysts/ sample Range: <10-20 oocysts/ sample	Theoretically 1 cell of T. gondii (do not specify if it is per sample or grams)	Genotyped by nested PCR and RFLP (SAG2 gen- 3' and 5' ends- and Sau3AI)	No	Yes (in farms- home gardens)	No	[120]	European Journal of Clinical Microbiology and Infectious Diseases	Infectious diseases Microbiology
Vegetables- fruits	Carrot	Different sites in Tri-City and Elblag, supermarkets, greengrocers, marketplaces, kitchen-gardens and allotments	2006- 2008	All seasons	June 2006- August 2008	Europe	Poland	Not specified	Data not clear in the article	From shops and bazaars= 27 From gardens= 19	46	500 g	qPCR	From shops and bazaars= 4 From gardens= 5	9	From shops and bazaars= 14.8 From gardens= 26.3	19.5	Samples were put in bags and transported to the laboratory (the conservation temperature and the time between sampling and testing were not specified)	In house	Wash, flocculation and centrifugation	Column	B1	Mean: 3 oocysts/ sample Range: <10-20 oocysts/ sample	Theoretically 1 cell of T. gondii (do not specify if it is per sample or grams)	Genotyped by nested PCR and RFLP (SAG2 gen- 3' and 5' ends- and Sau3AI)	No	Yes (in farms- home gardens)	No	[120]	European Journal of Clinical Microbiology and Infectious Diseases	Infectious diseases Microbiology
Vegetables- fruits	Lettuce	Different siteds of Tri- City and Elblag, supermarkets, greengrocers, marketplaces, kitchen- gardens and allotments	2006- 2008	All seasons	June 2006- August 2008	Europe	Poland	Not specified	Data not clear in the article	From shops and bazaars= 35 From gardens= 15	50	1 unit	qPCR	From shops and bazaars= 7 From gardens= 2	9	From shops and bazaars= 20 From gardens= 13.3	18	Samples were put in bags and transported to the laboratory (the conservation temperature and the time between sampling and testing were not specified)	In house	Wash, flocculation and centrifugation	Column	B1	Mean: 3 oocysts/ sample Range: <10-20 oocysts/ sample	Theoretically 1 cell of T. gondii (do not specify if it is per sample or grams)	Genotyped by nested PCR and RFLP (SAG2 gen- 3' and 5' ends- and Sau3AI)	No	Yes (in farms- home gardens)	No	[120]	European Journal of Clinical Microbiology and Infectious Diseases	Infectious diseases Microbiology
Vegetables- fruits	Lettuce (Lactuca sativa)	Local producers, retail sellers and small and large- scale supermarket suppliers	2018- 2019	All seasons	July 2018- July 2019	Europe	Portugal and Spain	Organic and conventional	Bulk	Conventional- bulk: 4 (4 Portugal) Organic- bulk: 6 (3 Portugal, 3 Spain)	10	250- 3600 g	PCR	Conventional- bulk: 2 (Portugal) Organic- bulk: 3 (1 Portugal, 2 Spain)	5	Conventional- bulk: 50 (Portugal) Organic- bulk: 50 (16.7 Portugal. 33.3 Spain)	50	All samples were chosen based on the Portuguese expected market preference of vegetables and fruits accoding to the Instituto Nacional de Estatistica, a Governmental agency. They were processed in less than 24 h after refrigeration	In house	Wash, centrifugation, inmunomagnetic separation of Cryptosporidium and Giardia	Column	183 bp sequence of 529 bp	Range from vegetables and fruit: 0.6- 179.9 oocysts/ g Mean: 23.5 ± 12.1 oocysts/ g	Not specified	PCR purified products were sequenced and subject to restriction enzyme digestion (74 bp and 109 bp)	No	Not specified	No	[51]	Parasites and Vectors	Parasitology Tropical Medicine
Vegetables- fruits	Carrot (Daucus carota sativus)	Local producers, retail sellers and small and large- scale supermarket suppliers	2018- 2019	All seasons	July 2018- July 2019	Europe	Portugal and Spain	Conventional	Bulk	1 (Portugal)	1	924 g	PCR	Do not apply	0	Do not apply	0	All samples were chosen based on the Portuguese expected market preference of vegetables and fruits accoding to the Instituto Nacional de Estatistica, a Governmental agency. They were processed in less than 24 h after refrigeration	In house	Wash, centrifugation, inmunomagnetic separation of Cryptosporidium and Giardia	Column	183 bp sequence of 529 bp	Range from vegetables and fruit: 0.6- 179.9 oocysts/ g Mean: 23.5 ± 12.1 oocysts/ g	Not specified	PCR purified products were sequenced and subject to restriction enzyme digestion (74 bp and 109 bp)	No	Not specified	No	[51]	Parasites and Vectors	Parasitology Tropical Medicine
Vegetables- fruits	Parsley (Pretroselinum crispum)	Local producers, retail sellers and small and large- scale supermarket suppliers	2018- 2019	All seasons	July 2018- July 2019	Europe	Portugal and Spain	Conventional	Bulk and packaged	Conventional- bulk: 2 (2 Portugal) Conventional packaged: 2 (2 Portugal)	4	266- 632 g	PCR	Conventional- bulk: 0 Conventional packaged: 1 (Portugal)	1	Conventional- bulk: 0 Conventional packaged: 50 (Portugal)	25	All samples were chosen based on the Portuguese expected market preference of vegetables and fruits accoding to the Instituto Nacional de Estatistica, a Governmental agency. They were processed in less than 24 h after refrigeration	In house	Wash, centrifugation, inmunomagnetic separation of Cryptosporidium and Giardia	Column	183 bp sequence of 529 bp	Range from vegetables and fruit: 0.6- 179.9 oocysts/ g Mean: 23.5 ± 12.1 oocysts/ g	Not specified	PCR purified products were sequenced and subject to restriction enzyme digestion (74 bp and 109 bp)	No	Not specified	No	[51]	Parasites and Vectors	Parasitology Tropical Medicine
Vegetables- fruits	Watercress (Nasturtium officinale)	Local producers, retail sellers and small and large- scale supermarket suppliers	2018- 2019	All seasons	July 2018- July 2019	Europe	Portugal and Spain	Conventional	Bulk and ready to eat	Conventional- bulk: 1 (Portugal) Conventional- ready to eat (RTE): 2 (Portugal)	3	792- 900 g	PCR	Conventional- bulk: 1 (Portugal) Conventional- ready to eat (RTE): 1 (Portugal)	2	Conventional- bulk: 100 (Portugal) Conventional- ready to eat (RTE): 50 (Portugal)	66.67	All samples were chosen based on the Portuguese expected market preference of vegetables and fruits accoding to the Instituto Nacional de Estatistica, a Governmental agency. They were processed in less than 24 h after refrigeration	In house	Wash, centrifugation, inmunomagnetic separation of Cryptosporidium and Giardia	Column	183 bp sequence of 529 bp	Range from vegetables and fruit: 0.6- 179.9 oocysts/ g Mean: 23.5 ± 12.1 oocysts/ g	Not specified	PCR purified products were sequenced and subject to restriction enzyme digestion (74 bp and 109 bp)	No	Not specified	No	[51]	Parasites and Vectors	Parasitology Tropical Medicine
Vegetables- fruits	Coriander (Coriandrum sativum)	Local producers, retail sellers and small and large- scale supermarket suppliers	2018- 2019	All seasons	July 2018- July 2019	Europe	Portugal and Spain	Conventional	Bulk and packaged	Conventional- bulk: 1 (Portugal) Conventional- packaged: 2 (2 Portugal)	3	350- 749 g	PCR	Conventional- bulk: 0 Conventional- packaged: 2 (Portugal)	2	Conventional- bulk: 0 Conventional- packaged: 100 (Portugal)	66.67	All samples were chosen based on the Portuguese expected market preference of vegetables and fruits accoding to the Instituto Nacional de Estatistica, a Governmental agency. They were processed in less than 24 h after refrigeration	In house	Wash, centrifugation, inmunomagnetic separation of Cryptosporidium and Giardia	Column	183 bp sequence of 529 bp	Range from vegetables and fruit: 0.6- 179.9 oocysts/ g Mean: 23.5 ± 12.1 oocysts/ g	Not specified	PCR purified products were sequenced and subject to restriction enzyme digestion (74 bp and 109 bp)	No	Not specified	No	[51]	Parasites and Vectors	Parasitology Tropical Medicine
Vegetables- fruits	Mixed salad: varieties of lettuce (Lactuca sativa), arugula (Eruca vesicaria sativa), endive (Cichorium endivia), chicória-italiana (Cichorium intybus), carrot (Daucus carota sativus), red cabbage (Brassica oleracea var. capitata f. rubra) and lambʼs lettuce (Valerianella locusta)	Local producers, retail sellers and small and large- scale supermarket suppliers	2018- 2019	All seasons	July 2018- July 2019	Europe	Portugal and Spain	Conventional	Ready to eat	6 (3 Portugal, 3 Spain)	6	700- 800 g	PCR	2 (Portugal)	2	33.33 (Portugal)	33.33	All samples were chosen based on the Portuguese expected market preference of vegetables and fruits accoding to the Instituto Nacional de Estatistica, a Governmental agency. They were processed in less than 24 h after refrigeration	In house	Wash, centrifugation, inmunomagnetic separation of Cryptosporidium and Giardia	Column	183 bp sequence of 529 bp	Range from vegetables and fruit: 0.6- 179.9 oocysts/ g Mean: 23.5 ± 12.1 oocysts/ g	Not specified	PCR purified products were sequenced and subject to restriction enzyme digestion (74 bp and 109 bp)	No	Not specified	No	[51]	Parasites and Vectors	Parasitology Tropical Medicine
Vegetables- fruits	Arugula (Eruca vesicaria sativa)	Local producers, retail sellers and small and large- scale supermarket suppliers	2018- 2019	All seasons	July 2018- July 2019	Europe	Portugal and Spain	Conventional	Ready to eat	1 (Spain)	1	500 g	PCR	Do not apply	0	Do not apply	0	All samples were chosen based on the Portuguese expected market preference of vegetables and fruits accoding to the Instituto Nacional de Estatistica, a Governmental agency. They were processed in less than 24 h after refrigeration	In house	Wash, centrifugation, inmunomagnetic separation of Cryptosporidium and Giardia	Column	183 bp sequence of 529 bp	Range from vegetables and fruit: 0.6- 179.9 oocysts/ g Mean: 23.5 ± 12.1 oocysts/ g	Not specified	PCR purified products were sequenced and subject to restriction enzyme digestion (74 bp and 109 bp)	No	Not specified	No	[51]	Parasites and Vectors	Parasitology Tropical Medicine
Vegetables- fruits	Strawberry (Fragaria ananassa)	Local producers, retail sellers and small and large- scale supermarket suppliers	2018- 2019	All seasons	July 2018- July 2019	Europe	Portugal and Spain	Organic and conventional	Bulk	Conventional- bulk: 2 (Portugal) Organic- bulk: 1 (Portugal)	3	64- 500 g	PCR	Conventional- bulk: 2 (Portugal) Organic- bulk: 1 (Portugal)	3	Conventional- bulk: 100 (Portugal) Organic- bulk: 100 (Portugal)	100	All samples were chosen based on the Portuguese expected market preference of vegetables and fruits accoding to the Instituto Nacional de Estatistica, a Governmental agency. They were processed in less than 24 h after refrigeration	In house	Wash, centrifugation, inmunomagnetic separation of Cryptosporidium and Giardia	Column	183 bp sequence of 529 bp	Range from vegetables and fruit: 0.6- 179.9 oocysts/ g Mean: 23.5 ± 12.1 oocysts/ g	Not specified	PCR purified products were sequenced and subject to restriction enzyme digestion (74 bp and 109 bp)	No	Not specified	No	[51]	Parasites and Vectors	Parasitology Tropical Medicine
Vegetables- fruits	Raspberries (Rubus idaeus)	Local producers, retail sellers and small and large- scale supermarket suppliers	2018- 2019	All seasons	July 2018- July 2019	Europe	Portugal and Spain	Conventional	Packaged	2 (1 Portugal, 1 Spain)	2	500- 650 g	PCR	Do not apply	0	Do not apply	0	All samples were chosen based on the Portuguese expected market preference of vegetables and fruits accoding to the Instituto Nacional de Estatistica, a Governmental agency. They were processed in less than 24 h after refrigeration	In house	Wash, centrifugation, inmunomagnetic separation of Cryptosporidium and Giardia	Column	183 bp sequence of 529 bp	Range from vegetables and fruit: 0.6- 179.9 oocysts/ g Mean: 23.5 ± 12.1 oocysts/ g	Not specified	PCR purified products were sequenced and subject to restriction enzyme digestion (74 bp and 109 bp)	No	Not specified	No	[51]	Parasites and Vectors	Parasitology Tropical Medicine
Vegetables- fruits	Blueberries (Vaccinium myrtillus)	Local producers, retail sellers and small and large- scale supermarket suppliers	2018- 2019	All seasons	July 2018- July 2019	Europe	Portugal and Spain	Organic and conventional	Packaged	Conventional- packaged: 1 (Portugal) Organic- packaged: 1 (Spain)	2	500- 650 g	PCR	Conventional- packaged: 0 Organic- packaged: 0	0	Conventional- packaged: 0 Organic- packaged: 0	0	All samples were chosen based on the Portuguese expected market preference of vegetables and fruits accoding to the Instituto Nacional de Estatistica, a Governmental agency. They were processed in less than 24 h after refrigeration	In house	Wash, centrifugation, inmunomagnetic separation of Cryptosporidium and Giardia	Column	183 bp sequence of 529 bp	Range from vegetables and fruit: 0.6- 179.9 oocysts/ g Mean: 23.5 ± 12.1 oocysts/ g	Not specified	PCR purified products were sequenced and subject to restriction enzyme digestion (74 bp and 109 bp)	No	Not specified	No	[51]	Parasites and Vectors	Parasitology Tropical Medicine
Vegetables- fruits	Separately: spinach (Ipomoea aquatica), radish (Raphanus sativus), leek (Allium ampeloparasum var. porrum), parsley (Petroselinum crispum), basil (Ocinum basilicum), green onion (Allium wakegi), dill (Anethum graveolens), lettuce (Letuca sativa), cabbage (Brassica oleracae), watercress (Nasturtium officinale), coriander (Coriandum sativum) and mint (Mentha sp.)	Local markets and bought from retail sellers (Riyadh city)	Not specified	All seasons	Not specified	Asia	Saudi Arabia	Not specified	Data not clear in the article	Not specified	470	250 g	Microscopy	Not specified	5	Not specified	6.6	Vegetables were collected randomly and chopped into small pieces, put into plastic bags and left overnight with physiological saline solution (0,95% NaCl) for performing the oocyst recovery and detection methods (temperature not specified)	In house	Wash and centrifugation	Not used	Not used	Not specified	Not specified	Do not apply	Entamoeba coli, Giardia lamblia, Dicrocoelium sp., Ascaris sp., Taenia sp., Blastocystis hominis, Fasciola sp., Hymenolepis sp., Ancylostoma sp. and Trichostrongylus sp.	Not specified	No	[122]	International Journal of Tropical Medicine	Epidemiology Inmunology and Allergy Infectious Diseases Medicine (miscellaneous) (SJR)
Vegetables- fruits	Lettuce (different types)	Local farmer markets and supermarkets within the city of Zurich	2019	Summer and fall	June- August, September- November 2019	Europe	Switzerland	Not specified	Not clear from the information given	Farmer markets: 76 Summer: 15 Fall: 61 Supermarkets: 24 Summer: 10 Fall: 14	100	900 or 1800 g (100 or 300 g per lettuce, pool of 9 lettuces)	PCR	Farmer markets: 4 Summer: 1 Fall: 3 Supermarkets: 2 Summer: 0 Fall: 2	6	Not specified	Not specified	Each sample was a pool of 9 lettuce heads. The types of lettuce depended on the daily offer of the vendors. They were transported to the laboratory inmediately to be processed the same day. The outer leaves of the heads were removed when analyzed.	In house	Wash, filtration and centrifugation	Column	B1	Do not apply	Not specified	Sequencing	Toxocara canis Taeniid	Not specified	No	[121]	Pathogens	Microbiology
Vegetables- fruits	Chard (Beta vulgaris subsp. vulgaris var. cicla L.)	Tunisian retail markets from Sousse, Mahdia, Monastir and Gafsa	2017	Winter, spring, summer	January- June 2017	Africa	Tunisia	Not clear with the information given, just referred that samples were grown by the traditional cultivation	Not clear from the information given, just stated that they were collected in nylon bags, but it does not necessarily mean they were bulk	Sousse= 10 Mahdia= 10 Monastir= 10 Gafsa= 10	40	100 g	Microscopy confirmed by PCR (positive samples in which protozoan oocysts were identified, a PCR was performed to confirmed if they were T. gondii)	0	0	0	0	Samples were collected from 2-3 Tunisian markets in each city. Sample sites were chosen due to the proximity of city centers and availability of the study vegetables. The type of vegetables tested were included because they were grown by traditional cultivation, small-scale farming method, used for uncooked consumption and typically cosumed. Samples were unwashed and were collected randomly at th…	In house	Flotation	Column	529 bp	Range: 32- 925 coccidian oocysts per 100 g of sample by microscopy, but PCR was negative for T. gondii.	Not specified	Not done	Toxocara spp. Hookworm Taenia spp. Pseudolimax butschlii Entamoeba coli	Not specified	No	[126]	Journal of Food Protection	Biotechnology and applied microbiology Food science and technology
Vegetables- fruits	Celery (Apium graveolens var. dulce (Mill.) DC.)	Tunisian retail markets from Sousse, Mahdia, Monastir and Gafsa	2017	Winter, spring, summer	January- June 2017	Africa	Tunisia	Not clear with the information given, just referred that samples were grown by the traditional cultivation	Not clear from the information given, just stated that they were collected in nylon bags, but it does not necessarily mean they were bulk	Sousse= 10 Mahdia= 10 Monastir= 10 Gafsa= 10	40	100 g	Microscopy confirmed by PCR (positive samples in which protozoan oocysts were identified, a PCR was performed to confirmed if they were T. gondii)	0	0	0	0	Samples were collected from 2-3 Tunisian markets in each city. Sample sites were chosen due to the proximity of city centers and availability of the study vegetables. The type of vegetables tested were included because they were grown by traditional cultivation, small-scale farming method, used for uncooked consumption and typically cosumed. Samples were unwashed and were collected randomly at th…	In house	Flotation	Column	529 bp	Range: 32- 927 coccidian oocysts by microscopy, but PCR was negative for T. gondii.	Not specified	Not done	Toxocara spp. Hookworm Taenia spp. Pseudolimax butschlii Entamoeba coli	Not specified	No	[126]	Journal of Food Protection	Biotechnology and applied microbiology Food science and technology
Vegetables- fruits	Lettuce (Lactuca sativa L.)	Tunisian retail markets from Sousse, Mahdia, Monastir and Gafsa	2017	Winter, spring, summer	January- June 2017	Africa	Tunisia	Not clear with the information given, just referred that samples were grown by the traditional cultivation	Not clear from the information given, just stated that they were collected in nylon bags, but it does not necessarily mean they were bulk	Sousse= 10 Mahdia= 10 Monastir= 10 Gafsa= 10	40	100 g	Microscopy confirmed by PCR (positive samples in which protozoan oocysts were identified, a PCR was performed to confirmed if they were T. gondii)	0	0	0	0	Samples were collected from 2-3 Tunisian markets in each city. Sample sites were chosen due to the proximity of city centers and availability of the study vegetables. The type of vegetables tested were included because they were grown by traditional cultivation, small-scale farming method, used for uncooked consumption and typically cosumed. Samples were unwashed and were collected randomly at th…	In house	Flotation	Column	529 bp	Range: 32- 925 coccidian oocysts per 100 g of sample by microscopy, but PCR was negative for T. gondii.	Not specified	Not done	Toxocara spp. Hookworm Taenia spp. Pseudolimax butschlii Entamoeba coli	Not specified	No	[126]	Journal of Food Protection	Biotechnology and applied microbiology Food science and technology
Vegetables- fruits	Spinach (Spinacia oleracea L.)	Tunisian retail markets from Sousse, Mahdia, Monastir and Gafsa	2017	Winter, spring, summer	January- June 2017	Africa	Tunisia	Not clear with the information given, just referred that samples were grown by the traditional cultivation	Not clear from the information given, just stated that they were collected in nylon bags, but it does not necessarily mean they were bulk	Sousse= 10 Mahdia= 10 Monastir= 10 Gafsa= 10	40	100 g	Microscopy confirmed by PCR (positive samples in which protozoan oocysts were identified, a PCR was performed to confirmed if they were T. gondii)	0	0	0	0	Samples were collected from 2-3 Tunisian markets in each city. Sample sites were chosen due to the proximity of city centers and availability of the study vegetables. The type of vegetables tested were included because they were grown by traditional cultivation, small-scale farming method, used for uncooked consumption and typically cosumed. Samples were unwashed and were collected randomly at th…	In house	Flotation	Column	529 bp	Range: 32- 925 coccidian oocysts per 100 g of sample by microscopy, but PCR was negative for T. gondii.	Not specified	Not done	Toxocara spp. Hookworm Taenia spp. Pseudolimax butschlii Entamoeba coli	Not specified	No	[126]	Journal of Food Protection	Biotechnology and applied microbiology Food science and technology
Vegetables- fruits	Spearmint (Mentha spicata L.)	Tunisian retail markets from Sousse, Mahdia, Monastir and Gafsa	2017	Winter, spring, summer	January- June 2017	Africa	Tunisia	Not clear with the information given, just referred that samples were grown by the traditional cultivation	Not clear from the information given, just stated that they were collected in nylon bags, but it does not necessarily mean they were bulk	Sousse= 10 Mahdia= 10 Monastir= 10 Gafsa= 10	40	100 g	Microscopy confirmed by PCR (positive samples in which protozoan oocysts were identified, a PCR was performed to confirmed if they were T. gondii)	0	0	0	0	Samples were collected from 2-3 Tunisian markets in each city. Sample sites were chosen due to the proximity of city centers and availability of the study vegetables. The type of vegetables tested were included because they were grown by traditional cultivation, small-scale farming method, used for uncooked consumption and typically cosumed. Samples were unwashed and were collected randomly at th…	In house	Flotation	Column	529 bp	Range: 32- 927 coccidian oocysts by microscopy, but PCR was negative for T. gondii.	Not specified	Not done	Toxocara spp. Hookworm Taenia spp. Pseudolimax butschlii Entamoeba coli	Not specified	No	[126]	Journal of Food Protection	Biotechnology and applied microbiology Food science and technology
Vegetables- fruits	Flat-leaf parsley (Petroselinum crispum var. neapolitanum Danert)	Tunisian retail markets from Sousse, Mahdia, Monastir and Gafsa	2017	Winter, spring, summer	January- June 2017	Africa	Tunisia	Not clear with the information given, just referred that samples were grown by the traditional cultivation	Not clear from the information given, just stated that they were collected in nylon bags, but it does not necessarily mean they were bulk	Sousse= 10 Mahdia= 10 Monastir= 10 Gafsa= 10	40	100 g	Microscopy confirmed by PCR (positive samples in which protozoan oocysts were identified, a PCR was performed to confirmed if they were T. gondii)	0	0	0	0	Samples were collected from 2-3 Tunisian markets in each city. Sample sites were chosen due to the proximity of city centers and availability of the study vegetables. The type of vegetables tested were included because they were grown by traditional cultivation, small-scale farming method, used for uncooked consumption and typically cosumed. Samples were unwashed and were collected randomly at th…	In house	Wash, sedimentation, centrifugation and flotation	Column	529 bp	Range: 32- 927 coccidian oocysts by microscopy, but PCR was negative for T. gondii.	Not specified	Not done	Toxocara spp. Hookworm Taenia spp. Pseudolimax butschlii Entamoeba coli	Not specified	No	[126]	Journal of Food Protection	Biotechnology and applied microbiology Food science and technology
Bibliography
19. Lass, A.; Ma, L.; Kontogeorgos, I.; Zhang, X.; Li, X.; Karanis, P. First Molecular Detection of Toxoplasma gondii in Vegetable Samples in China Using Qualitative, Quantitative Real-Time PCR and Multilocus Genotyping. Sci. Reports 2019 91 2019, 9, 1–11, doi:10.1038/s41598-019-54073-6.
50. Lalonde, L.F.; Gajadhar, A.A. Detection of Cyclospora cayetanensis, Cryptosporidium spp., and Toxoplasma gondii on Imported Leafy Green Vegetables in Canadian Survey. Food Waterborne Parasitol. 2016, 2, 8–14, doi:10.1016/J.FAWPAR.2016.01.001.
51. Marques, C.S.; Sousa, S.; Castro, A.; Da Costa, J.M.C. Detection of Toxoplasma gondii Oocysts in Fresh Vegetables and Berry Fruits. Parasites and Vectors 2020, 13, 1–12, doi:10.1186/S13071-020-04040-2/TABLES/3.
59. Pinto-Ferreira, F.; Mitsuka-Breganó, R.; Monica, T.C.; Martins, F.D.C.; De Matos, L.R.N.; Mareze, M.; Nino, B.D.S.L.; Narciso, S.G.; Freire, R.L.; Navarro, I.T. Investigation and Environmental Analysis of Samples from Outbreak of Toxoplasmosis at Research Institution in Londrina. Electron. Braz. J. Vet. Parasitol 2019, 28, 518–521, doi:10.1590/S1984-29612019044.
60. Pinto-Ferreira, F.; Caldart, E.T.; Freire, R.L.; Mitsuka-Breganó, R.; de Freitas, F.M.; Miura, A.C.; Mareze, M.; Martins, F.D.C.; Urbano, M.R.; Seifert, A.L.; Navarro, I.T. The Effect of Water Source and Soil Supplementation on Parasite Contamination in Organic Vegetable Gardens. Rev. Bras. Parasitol. Veterinária 2018, 27, 327–337, doi:10.1590/s1984-296120180050.
77. Ajmal, A.; Maqbool, A.; Qamar, F.; Ashraf, K.; Anjum, A. Detection of Toxoplasma gondii in Environmental Matrices (Water, Soil, Fruits and Vegetables). African J. Microbiol. Res. 2013, 7, 1505–1511, doi:10.5897/AJMR12.925.
87. da Costa, M.A.; Pinto-Ferreira, F.; de Almeida, R.P.A.; Martins, F.D.C.; Pires, A.L.; Mareze, M.; Mitsuka-Breganó, R.; Freire, R.L.; da Rocha Moreira, R.V.; Borges, J.M.; Navarro, I.T. Artisan Fresh Cheese from Raw Cow’s Milk as a Possible Route of Transmission in a Toxoplasmosis Outbreak, in Brazil. Zoonoses Public Health 2020, 67, 122–129, doi:10.1111/zph.12660.
91. Luna, J.C.; Zamora, A.; Hernández-Arango, N.; Muñoz-Sánchez, D.; Pinzón, M.I.; Cortés-Vecino, J.A.; Lora-Suarez, F.; Gómez-Marín, J.E. Food Safety Assessment and Risk for Toxoplasmosis in School Restaurants in Armenia, Colombia. Parasitol. Res. 2019, 118, 3449–3457, doi:10.1007/S00436-019-06473-W.
93. Slany, M.; Dziedzinska, R.; Babak, V.; Kralik, P.; Moravkova, M.; Slana, I. Toxoplasma gondii in Vegetables from Fields and Farm Storage Facilities in the Czech Republic. FEMS Microbiol. Lett. 2019, 366, doi:10.1093/femsle/fnz170.
94. El-Tras, W.F.; Tayel, A.A.; El-Kady, N.N. Source Diversity of Toxoplasma gondii Infection during Meal Preparation. J. Food Saf. 2012, 32, 1–5, doi:10.1111/j.1745-4565.2011.00336.x.
117. Marchioro, A.A.; Tiyo, B.T.; Colli, C.M.; De Souza, C.Z.; Garcia, J.L.; Gomes, M.L.; Falavigna-Guilherme, A.L. First Detection of Toxoplasma gondii DNA in the Fresh Leafs of Vegetables in South America. Vector-Borne Zoonotic Dis. 2016, 16, 624–626, doi:10.1089/vbz.2015.1937.
118. Ortiz- Pineda, C.; Temesgen, T.T.; Robertson, L.J. Multiplex Quantitative PCR Analysis of Strawberries from Bogotá, Colombia, for Contamination with Three Parasites. J. Food Prot. 2020, 83, 1679–1684, doi:10.4315/JFP-20-121.
119. Caradonna, T.; Marangi, M.; Del Chierico, F.; Ferrari, N.; Reddel, S.; Bracaglia, G.; Normanno, G.; Putignani, L.; Giangaspero, A. Detection and Prevalence of Protozoan Parasites in Ready-to-Eat Packaged Salads on Sale in Italy. Food Microbiol. 2017, 67, 67–75, doi:10.1016/J.FM.2017.06.006.
120. Lass, A.; Pietkiewicz, H.; Szostakowska, B.; Myjak, P. The First Detection of Toxoplasma gondii DNA in Environmental Fruits and Vegetables Samples. Eur. J. Clin. Microbiol. Infect. Dis. 2012, 31, 1101–1108, doi:10.1007/s10096-011-1414-8.
121. Guggisberg, A.R.; Alvarez Rojas, C.A.; Kronenberg, P.A.; Miranda, N.; Deplazes, P. A Sensitive, One-Way Sequential Sieving Method to Isolate Helminths’ Eggs and Protozoal Oocysts from Lettuce for Genetic Identification. Pathog. 2020, Vol. 9, Page 624 2020, 9, 624, doi:10.3390/PATHOGENS9080624.
122. Al-Megrin, W.A.I. Prevalence Intestinal Parasites in Leafy Vegetables in Riyadh, Saudi Arabia. Int. J. Trop. Med. 2010, 5, 20–23, doi:10.3923/ijtmed.2010.20.23.
123. Haq, S.; Maqbool, A.; Javed Khan, U.; Yasmin, G.; Sultana, R. Parasitic Contamination of Vegetables Eaten Raw in Lahore. Pakistan J. Zool 2014, 46, 1303–1309.
124. Medeiros, F.A.; Oliveira, T.R. de; Málaga, S.M.R. Segurança Dos Alimentos: Influência Sazonal Na Contaminação Parasitária Em Alface (Lactuca Sativa L.) Comercializada Em Feiras Livres de Belém, Pará. Brazilian J. Food Technol. 2019, 22, doi:10.1590/1981-6723.20518.
125. Mohammed, R.G.; Kadhim, H.A.H.; Ali, J.F. Diagnostic Study on Intestinal Parasites Isolated from Raw Consumed Vegetables in Misan City/ Iraq. Indian J. Public Heal. Res. Dev. 2019, 10, 1236–1240, doi:10.5958/0976-5506.2019.02064.3.
126. M’Rad, S.; Chaabane-Banaoues, R.; Lahmar, I.; Oumaima, H.; Mezhoud, H.; Babba, H.; Oudni-M’Rad, M. Parasitological Contamination of Vegetables Sold in Tunisian Retail Markets with Helminth Eggs and Protozoan Cysts. J. Food Prot. 2020, 83, 1104–1109, doi:10.4315/JFP-19-559.
127. Dardona, Z.; Al Hindi, A.; Hafidi, M.; Boumezzough, A.; Boussaa, S. Occurrence of Toxoplasma gondii on Raw Leafy Vegetables in Gaza, Palestine. J. Food Prot. 2021, 84, 255–261, doi:10.4315/JFP-20-160.
128. Khalil, H.I. Prevalence of Enteric Parasites in Raw Leafy Vegetables in Baghdad City, Iraq. Indian J. Public Heal. Res. Dev. 2019, 10, 446–450, doi:10.5958/0976-5506.2019.01043.X.
129. Ahmad, S.O.; ElFadaly A, H.; Zaki, M.S.; Barakat, A.M.. Incidence of Zoonotic Parasites In Egyptian Raw Vegetable Salads. Life Sci. J. 2016, 13, doi:10.7537/marslsj13021605.

## Sheet: Supplementary Table S5
Sample type	Sample details (scientific names)	Sample origin	Water type	Sampling year	Sampling season	Sampling period	Sampling location (continent)	Sampling location (country)	Sample units (grams, mL, units)	Species length (cm)	Depth of sample collection (cm)	Type of tissue or material analyzed	Number of samples by categories if specified	Total number of samples	Oocyst detection method	Number of positive samples by categories if specified	Total number of positive samples	Number of positive samples by categories if specified (%)	Total number of positive samples (%)	Sample collection and preparation prior to oocyst recovery and detection processes	Method source (in-house/official/other)	Oocyst recovery method	DNA extraction method	Molecular markers	Oocyst quantification (mean, median, range)	Analytical sensitivity	Additional molecular methods used	Other parasites investigated	Presence of cats in the sampling area?	Associated with human toxoplasmosis (outbreaks, endemic cases, etc?	Source of information	Journal name	Journal knowledge area
Oysters	Crassostrea rhizophorae	From southern coastal region of Bahia: Ilhéus city from the Cachoeira River estuary and Porto Campo in Camamu Bay from a longline cultivation system	Data not clear based on the information given	Not specified	Not specified	Not specified	South America	Brazil	3 units/ pool	Not specified	Not specified	Gills and digestive glands	According to the location: Ilhéus: 104 pools Camamu: 104 pools Total: 208 pools 208 pools of each type of tissue	208	PCR	0	0	0	0	Samples were collected monthly. They collected 624 oysters and made pools from each 3 animals, 312 from Ilhéus and 312 from Camamu. Gills and digestive glands were processed independently (208 pools from each type), giving a total number of 416 experimental samples for analysis. No information is given about the transportation conditions. Before being processed, the outer surfaces of the shells w…	In house	Not done (directly apparently)	Chloroform-ethanol	529 bp repetitive sequence	Do not apply	Not specified	Positive samples confirmed by sequencing	None	Not specified	No	[131]	Genetics and Molecular Research	Biochemistry and Molecular Biology Genetics and Heredity
Oysters	Crassostrea rhizophorae	From southern coastal region of Bahia: Ilhéus city from the Cachoeira River estuary and Porto Campo in Camamu Bay from a longline cultivation system	Data not clear with the information given	Not specified	Not specified	Not specified	South America	Brazil	3 units/ pool	Not specified	Not specified	Gills and digestive glands	Ilhéus: 104 pools Camamu: 104 pools Total: 208 pools 208 pools of each type of tissue	208	nPCR	lhéus: 7 pools (4 gills and 3 digestive glands) Camamu: 10 pools (9 gills and 1 digestive gland) Total: 17 pools (13 gills and 4 digestive glands)	17	Ilhéus: 6.7 (57.1 gills and 42.9 digestive glands) Camamu: 9.6 pools (90 gills and 10 digestive glands) Total: 8.1 (76.5 gills and 23.5 digestive glands)	8.1 (not based in the total of samples tested in general, but in the total of samples tested by type of tissue)	Samples were collected monthly. They collected 624 oysters and made pools from each 3 animals, 312 from Ilhéus and 312 from Camamu. Gills and digestive glands were processed independently (208 pools from each type), giving a total number of 416 experimental samples for analysis. No information is given about the transportation conditions. Before being processed, the outer surfaces of the shells w…	In house	Not done (directly apparently)	Chloroform-ethanol	SAG 1 (329 bp)	Do not apply	Not specified	Positive samples confirmed by sequencing	None	Not specified	No	[131]	Genetics and Molecular Research	Biochemistry and Molecular Biology Genetics and Heredity
Mussels	Mytella guyanensis	From a fish market in Santos city, Sao Paulo state. The bivalves at this market originated from Cananéia region, in the same state.	Marine presumably	2008	Summer, fall and winter	March 2008- August 2008	South America	Brazil	Stated that they used groups of 15 mussels or 10 oysters initially and then just 5 oysters	Not specified	Not specified	Presumably all together	Samples were divided into 60 groups of 10 / 5 oysters and 20 groups of 15 mussels. Initially, groups of 15 mussels and 10 oysters were used, but this was later modified to groups of 5 oysters due to the thickness and volume of the oyster tissue.	20 pools	Nested PCR	0	0	0	0	Bivalve outer shell surfaces were washed with distilled water. Sample sizes were calculated assuming a T. gondii prevalence of 1% (95% confidence interval) and oyster or mussel populations of >100,000 (Thrusfield, 1995).	In house	Wash, filtration, centrifugation, wash and presumably centrifugation	Phenol, chloroform, ethanol and guanidine-thiocyanate (GT) method	B1 gene	Not specified	For oysters, sensitivity of detection by nested-PCR was 10^2 oocysts and for mussels was 10^3 oocysts	Sequencing, PCR-RFLP genetic markers SAG1, SAG2, SAG3, BTUB, GRA6, c22-8, c29-2, L358, PK1 and Apico	None	Not specified	No	[130]	Veterinary Parasitology	Veterinary Science Parasitology
Oysters	Crassostrea rhizophorae	From a fish market in Santos city, Sao Paulo state. The bivalves at this market originated from Cananéia region, in the same state.	Marine presumably	2008	Summer, fall and winter	March 2008-August 2008	South America	Brazil	Stated that they used groups of 15 mussels or 10 oysters initially and then just 5 oysters	Not specified	Not specified	Presumably all together	Samples were divided into 60 groups of 10 / 5 oysters and 20 groups of 15 mussels. Initially, groups of 15 mussels and 10 oysters were used, but this was later modified to groups of 5 oysters due to the thickness and volume of the oyster tissue.	60 pools	Nested PCR	Not specified	2	Not specified	3.3	Bivalve outer shell surfaces were washed with distilled water. Sample sizes were calculated assuming a T. gondii prevalence of 1% (95% confidence interval) and oyster or mussel populations of >100,000 (Thrusfield, 1995).	In house	Wash, filtration, centrifugation, wash and presumably centrifugation	Phenol, chloroform, ethanol and guanidine-thiocyanate (GT) method	B1 gene	Not specified	For oysters, sensitivity of detection by nested-PCR was 10^2 oocysts and for mussels was 10^3 oocysts	Sequencing, PCR-RFLP genetic markers SAG1, SAG2, SAG3, BTUB, GRA6, c22-8, c29-2, L358, PK1 and Apico	None	Not specified	No	[130]	Veterinary Parasitology	Veterinary Science Parasitology
Mussels	Mytella guyanensis	From a fish market in Santos city, Sao Paulo state. The bivalves at this market originated from Cananéia region, in the same state.	Marine presumably	2008	Summer, fall and winter	March 2008-August 2008	South America	Brazil	Stated that they used groups of 15 mussels or 10 oysters initially and then just 5 oysters	Not specified	Not specified	Presumably all together	Samples were divided into 60 groups of 10 / 5 oysters and 20 groups of 15 mussels. Initially, groups of 15 mussels and 10 oysters were used, but this was later modified to groups of 5 oysters due to the thickness and volume of the oyster tissue.	20 pools	Mouse bioassay	0	0	0	0	Bivalve outer shell surfaces were washed with distilled water. Sample sizes were calculated assuming a T. gondii prevalence of 1% (95% confidence interval) and oyster or mussel populations of >100,000 (Thrusfield, 1995).	In house	Wash, filtration, centrifugation, wash and presumably centrifugation	Do not apply	Do not apply	Not specified	For oysters, sensitivity of isolation by bioassay in mice was 10^3 oocysts and for mussels sensitivity of isolation by bioassay in mice was 10^2 oocysts	Sequencing, PCR-RFLP genetic markers SAG1, SAG2, SAG3, BTUB, GRA6, c22-8, c29-2, L358, PK1 and Apico	None	Not specified	No	[130]	Veterinary Parasitology	Veterinary Science Parasitology
Oysters	Crassostrea rhizophorae	From a fish market in Santos city, Sao Paulo state. The bivalves at this market originated from Cananéia region, in the same state.	Marine presumably	2008	Summer, fall and winter	March 2008-August 2008	South America	Brazil	Stated that they used groups of 15 mussels or 10 oysters initially and then just 5 oysters	Not specified	Not specified	Presumably all together	Samples were divided into 60 groups of 10 / 5 oysters and 20 groups of 15 mussels. Initially, groups of 15 mussels and 10 oysters were used, but this was later modified to groups of 5 oysters due to the thickness and volume of the oyster tissue.	60 pools	Mouse bioassay	0	0	0	0	Bivalve outer shell surfaces were washed with distilled water. Samples were calculated assuming a T. gondii prevalence of 1% (95% confidence interval) and oyster or mussel populations of >100,000 (Thrusfield, 1995).	In house	Wash, filtration, centrifugation, wash and presumably centrifugation	Do not apply	Do not apply	Not specified	For oysters, sensitivity of isolation by bioassay in mice was 10^3 oocysts and for mussels sensitivity of isolation by bioassay in mice was 10^2 oocysts	Sequencing, PCR-RFLP genetic markers SAG1, SAG2, SAG3, BTUB, GRA6, c22-8, c29-2, L358, PK1 and Apico	None	Not specified	No	[130]	Veterinary Parasitology	Veterinary Science Parasitology
Oysters	Crassostrea spp.	From farms in the Community of Santo Antonio do Urindeau, one of the centres for oysters farming in the state of Pará	Coastal water presumably	Not specified	Not specified	Not specified	South America	Brazil	10 animals/ pool	Not specified	Not specified	Gills, gastrointestinal tract and intervalvular liquid	Gills= 40 Gastrointestinal tract= 40 Intervalvular liquid= 40	120 pools	nPCR	Gills= 2 Gastrointestinal tract= 3 Intervalvular liquid= 2	7	Gills= 5 Gastrointestinal tract= 7.5 Intervalvular liquid= 5	5.8	The number of samples to be collected was calculated with an expected frequency of 50, a margin of error of 5% and a confidence interval of 95%. 400 oysters were collected manually from a fixed rack system, 10 oysters per rack (40 racks 10 m long). They were placed in cold isothermal boxes and transported to the laboratory. Before being processed, oysters were vigurously washed under running wate…	In house	Not done (directly apparently)	Column	B1 (155 bp)	Do not apply	Not specified	Purified and sequenced	None	Not specified	No	[132]	Zoonoses and Public Health	Veterinary sciences Infectious diseases
Oysters	Crassostrea spp.	From seafood farmers in the municipalities of Paço do Lumiar and Raposa and from seafood gatherers in the municipality of Primeira Cruz, Maranhão	Seawater	2018	Spring and probably summer and winter depending on the dates when it started and finished	September and December 2018	South America	Brazil	5 animals/ pool	Stated that they recorded it, but the data is not presented	Not specified	Gills and digestive glands (visceral mass)	200 from farms in Raposa, 100 from farms in Paço do Lumiar and 100 from the natural stock in Primeira Cruz, grouped into 80 pools of five animals each: Gills: 80 pools Visceral mass: 80 pools	160	nPCR	Gills: 2 Visceral mass: 0	2	Gills: 2.5 Visceral mass: 0	Not specified	Location was chosen based on where in the state of Maranhão extraction and farming of oysters is conducted. Samples were transported in plastic bags that were kept in cooler boxes with recyclable ice, for not more than 12 hours. The animals were measured and weighed and the external surfaces of the oyster shells were washed with distilled water and any epibionts were removed with the aid of cutti…	In house	Not done (directly)	Isopropanol-ethanol method	SAG1 (390 bp)	Do not apply	Not specified	Not used	None	Not specified	No	[53]	Brazilian Journal of Veterinary Parasitology (Revista Brasileira de Parasitologia Veterinária)	Veterinary Sciences Parasitology
Oysters	Concha ostreae	From markets, but with known origin, 11 provinces from Eastern China (Shandong, Jiangsu, Zhejiang, Fujian), North China (Hebei), Central China (Ningxia Hui Autonomous region, Hubei, Anhui and Jiangxi) and Southwest China (Guangxi Zhuang Autonomous region and Chongping)	Not specified	2010- 2012	All seasons	January 2010-March 2012	Asia	China	1 g/ sample	Not specified	Not specified	Digestive tract tissues	Jiangsu: 98 Fujian: 96 Shandong: 103 Guangxi Zhuang autonomous region: 101	398	PCR	Jiangsu: 0 Fujian: 0 Shandong: 0 Guangxi Zhuang autonomous region :0	0	Jiangsu: 0 Fujian: 0 Shandong: 0 Guangxi Zhuang autonomous region :0	0	Not specified	In house	Not done, directly apparently (ground in liquid nitrogen prior to DNA extraction)	Phenol, chloroform, ethanol	ITS-1 (341 bp)	Do not apply	500 fg of T. gondii DNA, 4.5 tachyzoites equivalent	Positive samples were purified and sequenced	None	Not specified	No	[135]	Veterinary Parasitology	Veterinary Science Parasitology
Oysters	Not specified	From markets from four cities (Weihai, Qingdao, Yantai, Rizhao) in Shandong province, eastern China	Not specified	2016-2017	All seasons	January 2016 -January 2017	Asia	China	Presumably one oyster	Not specified	Not specified	Haemolymph, digestive glands and gills	By origin Weihai= 300 Rizhao= 198 Qingdao=260 Yantai= 240	998	Semi nPCR	By origin Weihai=13 Rizhao= 6 Qingdao= 7 Yantai= 0 By type of tissue Haemolymph= 14 Digestive glands= 10 Gills= 2	26	By origin Weihai= 4.3 Rizhao= 3.03 Qingdao= 2.69 Yantai= 0 Not specified by type of tissue	2.61	Not specified	In house	Centrifugation	Column	B1 (98 bp)	Not specified	Not specified	PCR-RFLP genetic markers SAG1, SAG2, 5´- and 3´- SAG2, SAG3, BTUB, GRA6, c22-8, c29-2, L358, PK1 and Apico	None	Not specified	No	[133]	Infection, Genetics and Evolution	Ecology, Evolution, Behavior and Systematics Genetics and Molecular Biology Microbiology Infectious Diseases and Microbiology (medical) (from SJR)
Mussels	Mytilus edulis	From fish markets in three main production areas (Shandong, Liaoning, and Zhejiang provinces) in China	Not specified	2016-2018	All seasons	October 2016-April 2018	Asia	China	1 mussel apparently	Not specified	Not specified	Gills, digestive glands and haemolymph	918 mussels were from Shandong province, 655 mussels were from Liaoning province and 632 mussels from Zhejiang province.	2215	Semi nPCR	33 haemolymph samples, 23 digestive glands and 5 gills were tested T. gondii positive	55	Not specified	2.48	Samples were randomly collected and transferred to laboratory to be processed in 3 days.	In house	Not done (directly apparently)	Column	B1 (98 bp)	Not specified	Not specified	PCR-RFLP genetic markers SAG1, SAG2, 5'- and 3' SAG2, SAG3, BTUB, GRA6, c22-8, c29-2, L358, PK1 and Apico	None	Not specified	No	[134]	Microbial Pathogenesis	Microbiology Inmunology
Mussels	Dreissena polymorpha	Six towns on the Lake of Der. Upstream and downstream of the discharge points of wastewater treatment plants (WWTPs), in total 10 exposure sites at Soissons, Reims, Epernay and Charleville Mézieres	Freshwater	2013-2014	Fall, winter and maybe spring if it was after March 21st	October 2013 to March 2014	Europe	France	2 pools per cage/site (9 mussels/pool, 3 pools per cage, equal to 6 pools per site in two months)	18-25 mm	20- 100 cm	Whole mussel	Charleville- Meuse= 18 Upstream= 12 Downstream= 6 Creil- Oise= 18 Upstream= 12 Downstream= 6 Epernay- Marne= 24 Upstream= 12 Downstream= 12 Reims- Vesle= 12 Upstream= 6 Downstream= 6 Soissons- Aisne= 24 Upstream= 12 Downstream= 12	96 pools	qPCR	Charleville- Meuse= 0 Upstream= 0 Downstream= 0 Creil- Oise= 2 Upstream= 1 Downstream= 1 Epernay- Marne= 0 Upstream= 0 Downstream= 0 Reims- Vesle= 0 Upstream= 0 Downstream= 0 Soissons- Aisne= 1 Upstream= 0 Downstream= 1	3	Not specified	3.1	The sampled mussels were distributed into 2-mm-mesh polyethylene experimental cages (25 x 15 cm). The cages were transplanted upstream and downstream of the discharge points of the WWTPs of Creil, Soissons, Reims, Epernay and Charleville Mézieres, (10 different sites in total). Temperatures and conductivity were recorded at the beginning and the end of the experiment. After 1 month, the cages wer…	In house	Enzyme digestion, centrifugation	Column	529 RE	Means Ct of: 40 .7 (1 .3 oocysts), 40.7 (1 .4 oocysts) and 39 .1 (0.1 oocyst)	Not specified	Not used	None	Not specified	No	[136]	Journal of Applied Microbiology	Microbiology Biotechnology and applied microbiology
Mussels	Mytilus galloprovincialis	3 markets in the city of Foggia	Marine presumably	2012	All seasons	May-December 2012	Europe	Italy	500 g	Not specified	Not specified	Haemolymph, gills and digestive glands (pool of the latter 2)	Not specified	60 pools	qPCR + HRM	Unclear	0	0	0	Samples were already taken from previous studies: Turkey: 795 samples for 53 pools (gills and digestive system individually), must of them were wild mussels, but there were a minimun from farms (7 pools). Samples were refrigated at 5 °C when collected until arriving to the laboratory. There is no information about the time that passed from collection to the analysis Italy: according to Giangasper…	In house	Flotation for haemolymph, filtration and centrifugation for all	Column	B1 (129 bp)	Range: 6-30 oocysts/ 5 μL of DNA tested (Turkey samples)	Not specified	Sequencing	Giardia duodenalis Cryptosporidium parvum	Not specified	No	[101]	Molecular and Cellular Probes	Biotechnology and Applied Microbiology Biochemical Research Methods Cell Biology Biochemistry and Molecular Biology
Oysters	Crassostrea gigas	From farms in Varano Lagoon, Apulia	Mixture presumably	2006-2008	All seasons	January 2006-February 2008	Europe	Italy	11-30 units/ pool	Not specified	Not specified	Digestive glands, gills and haemolymph	109 for a total of 6 pools per type of tissue	6	nPCR and fluorescent amplicon generation (FLAG) qPCR	1 (gills)	1	16.6	16.6	109 specimens were collected and 6 pools were done. Collection was performed manually according to farm management and climatic conditions.	In house	For haemolymph: flotation, centrifugation, wash and centrifugation. Not specified for digestive glands and gills	Column	B1	Mean 1: 224 tachyzoite equivalents/ml Mean 2: 40 tachyzoite equivalents/ml	Not specified	Not used	None	Not specified	No	[139]	Experimental Parasitology	Parasitology
Mussels	Mytilus galloprovincialis	From farms in Varano Lagoon, Apulia	Mixture presumably	2006-2008	All seasons	January 2006-February 2008	Europe	Italy	11-30 units/ pool	Not specified	Not specified	Digestive glands, gills and haemolymph	660 for a total of 22 pools per type of tissue	22	nPCR and fluorescent amplicon generation (FLAG) qPCR	0	0	0	0	660 specimens were collected and 22 pools were done. Collection was performed manually according to farm management and climatic conditions.	In house	For haemolymph: flotation, centrifugation, wash and centrifugation. Not specified for digestive glands and gills	Column	B1	Do not apply	Not specified	Not used	None	Not specified	No	[139]	Experimental Parasitology	Parasitology
Clams	Tapes philippinarum	From farms in Varano Lagoon, Apulia	Mixture presumably	2006-2008	All seasons	January 2006-February 2008	Europe	Italy	11-30 units/ pool	Not specified	Not specified	Digestive glands, gills and haemolymph	161 for a total of 6 pools per type of tissue	6	nPCR and fluorescent amplicon generation (FLAG) qPCR	0	0	0	0	161 specimens were collected and 6 pools were done. Collection was performed manually according to farm management and climatic conditions.	In house	For haemolymph: flotation, centrifugation, wash and centrifugation. Not specified for digestive glands and gills	Column	B1	Do not apply	Not specified	Not used	None	Not specified	No	[139]	Experimental Parasitology	Parasitology
Clams	Tapes decussatus	From farms in Varano Lagoon, Apulia	Mixture presumably	2006-2008	All seasons	January 2006-February 2008	Europe	Italy	11-30 units/ pool	Not specified	Not specified	Digestive glands, gills and haemolymph	804 for a total of 28 pools per type of tissue	28	nPCR and fluorescent amplicon generation (FLAG) qPCR	1 (haemolymph)	1	3.6	3.6	804 specimens were collected and 28 pools were done. Collection was performed manually according to farm management and climatic conditions.	In house	For haemolymph: flotation, centrifugation, wash and centrifugation. Not specified for digestive glands and gills	Column	B1	Mean 1: 546 tachyzoite equivalents/ml Mean 2: 376 tachyzoite equivalents/ml	Not specified	Not used	None	Not specified	No	[139]	Experimental Parasitology	Parasitology
Mussels	Mytilus galloprovincialis	From different production sites and depuration plants in the Gulf of Naples (Capania region) and Porto Tello (Corigliano Calabro)	Presumably seawater	2018	All seasons probably	May 2018-August 2018 and February 2018	Europe	Italy	25 mg	> 5 cm	Not specified	Digestive gland	Mergellina= 60 Torre Annunziata= 60 Lucrino= 90 Monte di Procida= 17 Ercolano=30 Capo Miseno= 95 Torre del Greco= 30 Corigliano Calabro= 27	409	qPCR	Mergellina= 13 Torre Annunziata= 9 Lucrino= 11 Monte di Procida= 2 Ercolano=2 Capo Miseno= 2 Torre del Greco= 0 Corigliano Calabro= 4	43	Mergellina= 21.6 Torre Annunziata= 15 Lucrino= 12.2 Monte di Procida= 11.7 Ercolano=6.6 Capo Miseno= 2.1 Torre del Greco= 0 Corigliano Calabro= 14.8	10.5	This sample size was calculated using the formula proposed by Thrusfield (2007) for a theoretically infinite population inserting the following values: expected prevalence (50%), confidence interval (95%) and desired absolute precision (5%). Individual Mediterranean mussels was collected from seven production sites in the Gulf of Naples. The Mediterranean mussels sampled were collected from 10% o…	In house	Not done (directly apparently)	Column	B1	T. gondii copies/ g in the digestive gland: 0.14- 1.18	Not specified	Sequencing 5 microsatellite markers: TUB2, W35, TgM-A, B18, and B17	None	Not specified	No	[137]	Frontiers in Microbiology	Microbiology
Mussels	Mytilus galloprovincialis	From 17 farms or 7 retail outlets from 8 and 7 provinces in Sardinia, respectively, the second largest island in the Mediterranean Sea after Sicily	Saltwater presumably because mentioned that they are farmed along the coastline	2013- 2014	All seasons	September 2013-July 2014	Europe	Italy	10 g	Not specified	Not specified	Intestinal tissues	1440 in total (pools of 12)= 120	120	End-point PCRs	Do not apply	9	Do not apply	7.5	Samples were delivered in accordance with the collection activities of the regional plan for food safety risk assessment and were sampled for convenience. After collection, the specimens were refrigerated at 5˚C and delivered to the laboratory within 1 h. They tested pools of 12 mussels. 118 pools were from farms and 17 from retail outlets	In house	Wash, filtration, centrifugation, wash and centrifugation	Column	B1 and 529bp	Do not apply	Not specified	Sequenced	Cryptosporidium G. duodenalis	Not specified	No	[138]	Journal of Food Protection	Biotechnology and Applied Microbiology Food Science and Technology
Mussels	Mytilus edulis	From 17 farms or 7 retail outlets from 8 and 7 provinces in Sardinia, respectively, the second largest island in the Mediterranean Sea after Sicily	Saltwater presumably because mentioned that they are farmed along the coastline	2013- 2014	All seasons	September 2013-July 2014	Europe	Italy	10 g	Not specified	Not specified	Intestinal tissues	180 in total (pools of 12)= 15	15	End-point PCRs	Do not apply	1	Do not apply	6.7	Samples were delivered in accordance with the collection activities of the regional plan for food safety risk assessment and were sampled for convenience. After collection, the specimens were refrigerated at 5˚C and delivered to the laboratory within 1 h. They tested pools of 12 mussels. 118 pools were from farms and 17 from retail outlets	In house	Wash, filtration, centrifugation, wash and centrifugation	Column	B1 and 529bp	Do not apply	Not specified	Sequenced	Cryptosporidium G. duodenalis	Not specified	No	[138]	Journal of Food Protection	Biotechnology and Applied Microbiology Food Science and Technology
Mussels	Perna canaliculus	From eight different commercial outlets in New Zealand	Marine presumably	2013-2015	All seasons	September 2013- November 2015	Oceania	New Zealand	1 mussel	Not specified	Not specified	Haemolymph	Sep 2013= 12 Mar 2014= 9 Jun 2014= 11 July 2014= 11 Jan 2015= 14 Jul 2015= 19 Nov 2015= 28	104	nPCR	Sep 2013= 4 Mar 2014= 0 Jun 2014= 2 July 2014= 0 Jan 2015= 6 Jul 2015= 0 Nov 2015= 1	13	Sep 2013= 33.3 Mar 2014= 0 Jun 2014= 18.2 July 2014= 0 Jan 2015= 42.9 Jul 2015= 0 Nov 2015= 3.6	12.5	They stated that it was not possible to obtain details on souces. Mussels were kept cool and transported to Massey University, Palmerston North, New Zealand, where they were processed within 24 h of collection. Outer shell surfaces were washed by hand with tap water before a notch was filed to allow aseptic extraction of haemolymph	In house	Centrifugation	Column	dhps gene (450 bp)	Not specified	66.7% for 50 T. gondii oocysts in haemolymph (2/3 PCR replicates) and 100% for 100 and 1000 oocysts in haemolymph (3/3 PCR replicates) Diagnostic sensitivity was calculated to be 77.3% (95% Credible Interval 56.1–91.9)	PCR-RFLP genetic markers SAG2, SAG1, GRA6, B1. SporeSAG mRNA by RT-PCR.	G. duodenalis, Cryptosporidium spp	Not specified	No	[23]	Parasitology Research	Parasitology
Clams	Ruditapes decussatus	Four Tunisian coastal areas from North to South: Bizerte Lagoon, Monastir Bay, Chebba and the Gulf of Gabès (9 sites in total: estuary effluents/ rivers and/or natural or artificial water courses at nine sites: Menzel Jemil (Bizerte Lagoon), Monastir Bay and Khniss (Monastir Bay), Chebba (Mahdia), and Jaboussa, Hicha, Zarrat, Akarit and Chatt Elwamer (Gulf of Gabès))	Marine presumably	2013-2016	All seasons	0ctober 2013-January 2016	Africa	Tunisia	9-18 species/pool	Not specified	Not specified	Not specified	Bizerte Lagoon= 9 Monastir Bay= 28 Chebba= 6 Gulf of Gabes= 18	Total number of pools not given, but the total sample number was 1020. Prevalence based on pools.	qPCR	Bizerte Lagoon= 0 Monastir Bay= 3 Chebba= 0 Gulf of Gabes= 1	Not specified	Bizerte Lagoon= 0 Monastir Bay= 10.7 Chebba= 0 Gulf of Gabes= 5.6	Not specified	Samples were collected in the most easily accessible areas corresponding to estuary effluents/ rivers and/or natural or artificial water courses in the nine sites. After identification, they were hand-collected from sand and fish cages and kept at 0-5 C until arrival at the laboratory, to be pooled, each one composed of 9-18 specimens.	In house	Wash, filtration, centrifugation, wash and centrifugation	Column	B1	Just referred to contaminated batches of R. decussatus: between 1250 and 77,500 (x =24,694, SEM = 14,254.5) oocysts of T. gondii per sample	Not specified	Positive samples were purified and sequenced	Giardia duodenalis Cryptosporidium spp Cyclospora cayetanensis	Not specified	No	[140]	Marine Pollution Bulletin	Marine and freshwater biology Environmental sciences
Oysters	Pinctada radiata	Four Tunisian coastal areas from North to South: Bizerte Lagoon, Monastir Bay, Chebba and the Gulf of Gabès (9 sites in total: estuary effluents/ rivers and/or natural or artificial water courses at nine sites: Menzel Jemil (Bizerte Lagoon), Monastir Bay and Khniss (Monastir Bay), Chebba (Mahdia), and Jaboussa, Hicha, Zarrat, Akarit and Chatt Elwamer (Gulf of Gabès))	Marine presumably	2013-2016	All seasons	0ctober 2013-January 2016	Africa	Tunisia	9-18 species/pool	Not specified	Not specified	Not specified	15 pools just from Monastir Bay from a total of 135 samples. Prevalence based on pools.	15	qPCR	0	0	0	0	Samples were collected in the most easily accessible areas corresponding to estuary effluents/ rivers and/or natural or artificial water courses at the nine sites. After identification, they were hand-collected from sand and fish cages and kept at 0-5 C until arrival at the laboratory, to be pooled, each one composed of 9-18 specimens.	In house	Wash, filtration, centrifugation, wash and centrifugation	Column	B1	Not specified	Not specified	Positive samples were purified and sequenced	Giardia duodenalis Cryptosporidium spp Cyclospora cayetanensis	Not specified	No	[140]	Marine Pollution Bulletin	Marine and freshwater biology Environmental sciences
Mussels	Mytilus galloprovincialis	Four Tunisian coastal areas from North to South: Bizerte Lagoon, Monastir Bay, Chebba and the Gulf of Gabès (9 sites in total: estuary effluents/ rivers and/or natural or artificial water courses at nine sites: Menzel Jemil (Bizerte Lagoon), Monastir Bay and Khniss (Monastir Bay), Chebba (Mahdia), and Jaboussa, Hicha, Zarrat, Akarit and Chatt Elwamer (Gulf of Gabès))	Marine presumably	2013-2016	All seasons	0ctober 2013-January 2016	Africa	Tunisia	9-18 species/pool	Not specified	Not specified	Not specified	6 pools just from Monastir Bay from a total of 54 samples. Prevalence based on pools	6	qPCR	0	0	0	0	Samples were collected in the most easily accessible areas corresponding to estuary effluents/ rivers and/or natural or artificial water courses at the nine sites. After identification, they were hand-collected from sand and fish cages and kept at 0-5 C until arrival at the laboratory, to be pooled, each one composed of 9-18 specimens.	In house	Wash, filtration, centrifugation, wash and centrifugation	Column	B1	Not specified	Not specified	Positive samples were purified and sequenced	Giardia duodenalis Cryptosporidium spp Cyclospora cayetanensis	Not specified	No	[140]	Marine Pollution Bulletin	Marine and freshwater biology Environmental sciences
Mussels	Perna perna	Four Tunisian coastal areas from North to South: Bizerte Lagoon, Monastir Bay, Chebba and the Gulf of Gabès (9 sites in total: estuary effluents/ rivers and/or natural or artificial water courses at nine sites: Menzel Jemil (Bizerte Lagoon), Monastir Bay and Khniss (Monastir Bay), Chebba (Mahdia), and Jaboussa, Hicha, Zarrat, Akarit and Chatt Elwamer (Gulf of Gabès))	Marine presumably	2013-2016	All seasons	0ctober 2013-January 2016	Africa	Tunisia	9-18 species/pool	Not specified	Not specified	Not specified	5 pools from a total of 46 samples from Monastir Bay. Prevalence based on pools.	5	qPCR	0	0	0	0	Samples were collected in the most easily accessible areas corresponding to estuary effluents/ rivers and/or natural or artificial water courses at the nine sites. After identification, they were hand-collected from sand and fish cages and kept at 0-5 C until arrival at the laboratory, to be pooled, each one composed of 9-18 specimens.	In house	Wash, filtration, centrifugation, wash and centrifugation	Column	B1	Not specified	Not specified	Positive samples were purified and sequenced	Giardia duodenalis Cryptosporidium spp Cyclospora cayetanensis	Not specified	No	[140]	Marine Pollution Bulletin	Marine and freshwater biology Environmental sciences
Mussels	Mytilus galloprovincialis	8 sites of the west coast, from Tukey Bays of Izmir: Bostanli, Bayrakli, Inciralti, Degaj, Foca, Mordogan; Mersin Bay and river Gediz	Marine presumably	2009-2011	All seasons	May 2009-February 2011	Europe and Asia	Turkey	15 units/ pool	5- 8	Not specified	Gills and digestive system	Bostanli: 5 Bayrakli: 5 Inciralti: 8 Degaj: 6 Foca: 8 Mordogan: 8 Mersin Bay: 7 River Gediz: 6	53	qPCR + HRM	Bostanli: 1 (digestive system) Bayrakli: 1 (digestive system) Inciralti: 2 (1 digestive system + gills) Mordogan: 1 (digestive system)	5	Not specified	9.4	795 samples in 53 pools (gills and digestive system individually), most of them were wild mussels, but there were some from farms (7 pools). Samples were refrigated at 5 °C when collected until arriving at the laboratory. There is no information about the time that passed from collection to the analysis	In house	Filtration and centrifugation	Column	B1 (129 bp)	Range: 6-30/ sample	Not specified	Sequencing	Cyclospora cayetanensis	Not specified	No	[141]	Food Microbiology	Biotechnology and Applied Microbiology Food Science and Technology Microbiology
Mussels	Mytilus galloprovincialis	8 sites of the west coast of Tukey (Bays of Izmir and Mersin)	Marine presumably	2009-2011	All seasons	May 2009-February 2011	Europe and Asia	Turkey	15 units/ pool	Not specified	Not specified	Gills and digestive system (pool of them)	Not specified	53 pools	qPCR + HRM	Unclear	7	Not specified	13.2	Samples were already collected in previous studies: Turkey: 795 samples in 53 pools (gills and digestive system individually), most of them were wild mussels, but there were a some from farms (7 pools). Samples were refrigated at 5 °C when collected until arriving to the laboratory. There is no information about the time that passed from collection to the analysis Italy: according to Giangaspero …	In house	Flotation for haemolymph, filtration and centrifugation for all	Column	B1 (129 bp)	Range: 6-30 oocysts/ 5 μL of DNA tested (Turkey samples)	Not specified	Sequencing	Giardia duodenalis Cryptosporidium parvum	Not specified	No	[101]	Molecular and Cellular Probes	Biotechnology and Applied Microbiology Biochemical Research Methods Cell Biology Biochemistry and Molecular Biology
Oysters	Crassostrea virginica	6 sites from Maine coast: Bagaduce River (Brooksville), Weskeag river (Thomaston), Jack’s Point and Prentiss Island in the DRE (Lincoln), New Meadows River (Bath/New Meadows), and Webhannet River (Wells)	Data not clear	2016-2017	Summer and fall	June-October of 2016 and 2017	North America	United States	50–100 mg wet weight of total tissue/pool	Not specified	Not specified	Mantle, gills and rectum (pool pf them from each oyster)	24 oysters for each sampling site and collection date (24 oysters*6 sites* 10 collection dates)	1440	qPCR	Not specified	Not specified (446 presumably)	Not specified	31	Samples collected monthly. The time that passed between collection and transportation to the laboratory and the transportation conditions are not specified, but they stated that when the samples arrived, they measured and weighed them and notched for haemolymph extraction and immediately processed or stored at 4 °C to be processed next day.	In house	Not done (directly apparently)	Column	ITS1	Range: 0.001- 219 copies/ μL DNA	Not specified	Not used	Cryptosporidium parvum	Not specified	No	[54]	Pathogens	Microbiology
Mussels Gaper clams Pismo clams	M. californianus Tresus nuttallii Tivela stultorum	From Elkhorn Slough estuary near Moss Landing in Monterey Bay and the Morro Bay estuary in Estero Bay	Marine and estuarine	2002- 2004	All seasons	November- may, june- october 2002- 2004	North America	United States	50 mg of digestive tissue or 50-100 μL of pelled haemolymph	Not specified	Not specified	Hemocytes and digestive gland	Mussels wet season 2002-2003: 351 Mussels wet season 2003- 2004: 488 Mussels dry season 2003: 270	1109	qPCR	1 (digestive tract)	1	Not specified for mussels	Not specified for mussels	Samples selected are otter prey items that are filter feeders or seine type detritivores and were collected just after a significant rainfall event and the sampling areas were reported as high- risk sites for sea otter infection by T. gondii. Sampling sites were near heavy local freshwater outflows and large populations of outdoors cats. Mussels were collected during wet and dry seasons	In house	Not done (directly apparently)	Magnetic	18S rRNA	Not specified	Not specified	RFLP- sequencing (B1 and SAG1)	None	Yes (apparently determined in a previous study: Dabritz et al., 2006)	No	[21]	International Journal for Parasitology	Parasitology
Mussels	Mytilus californianus	Central California coast, in Cambria (freshwater discharge site at Santa Rosa Creek and distant samples from freshwater at White Rock) and Carmel (fresh water from Carmel River Beach and distant samples from freshwater at Point Lobos)	All coastal water presumably	2011, 2012 and 2013	All seasons	Positive samples were from October 2011 and April 2012-2013	North America	United States	1 unit	Not specified	Not specified	Haemolymph	Cambrina Freshwater: 241 (120 wet, 121 dry) No freshwater: 238 (120 wet, 118 dry) Carmel Freshwater: 271 (150 wet, 121 dry) No freshwater: 209 (90 wet, 119 dry) Total: 959 (480 wet, 479 dry)	959	nPCR	Cambrina Freshwater: 7 (7 wet, 0 dry) No freshwater: 0 Carmel Freshwater: 4 (3 wet, 1 dry) No freshwater: 2 (2 wet, 0 dry) Total: 13 (12 wet, 1 dry)	13	Cambrina Freshwater: 2.9 (5.8 wet, 0 dry) No freshwater: 0 Carmel Freshwater: 1.5 (2 wet, 0.8 dry) No freshwater: 1 (2.2 wet, 0 dry) Total: 1.4 (2.5 wet, 0.2 dry)	1.4	Samples were collected near to and distant from (at least 5 km) a freshwater run-off and in wet and dry seasons. They were collected at least twice annually and at each sampling event 30 mussels were collected from each site and placed in plastic bags to be transported to the laboratory and processed within 24 h. They were also cleaned before the haemopymph was removed.	In house	Directly apparently (centrifugation prior to DNA extraction)	Column	ITS1 and B1	Not specified	5 oocysts ml-1 haemolymph	RFLP and sequencing (B1, SAG1)	None	Not specified for the sampling period of the study, but from previous studies (VanWormer et al., 2014)	No	[22]	Environmental Microbiology	Microbiology
Mussels	Mytilus spp.	From Point Lobos State Park at Weston Beach (state marine reserve with a special biological significance) and Morro Bay Virg's Landing (national estuaries along the coastline, probably impacted by nearby industrial, commercial and residential areas) at the central California coast	Marine	Not specified	Spring	April	North America	United States	1 unit	Not specified	Not specified	Haemolymph, gills and digestive glands	Morro Bay: 15 Point Lobos: 26	41	qPCR and end-point PCR	Morro Bay: 5 (4 haemolymph and 1 gill) Point Lobos: 14 (7 haemolymph, 7 gills, 1 digestive glands, one animal harbored T. gondii in multiple tissues)	19	Morro Bay: 33.3 (26.7 haemolymph, 6.7 gills) Point Lobos: 54 (26.9 haemolymph, 26.9 gills, 3.8 digestive glands)	Not specified	Morro Bay was area selected because previously there was a high reported incidence of toxoplasmosis in sea otters, and Point Lobos was selected because there was no report of T. gondii and Crypstosporidium spp contamination. Samples were collected during the rainy season, where surface run-off contamination is more likely to occur, by the California State Water Resources Control Board in conjunct…	In house	Filtration and centrifugation	Column	529 bp	Not specified	10 oocysts in haemolymph and digestive glands 100 oocysts in gills	Positive samples were purified and sequenced	Cryptosporidium spp	Not specified	No	[52]	Parasitology Research	Parasitology
Clams	Mya arenaria	From Orchard beach, a public beach located at the Bronx, New York City	Seawater	2014	Fall	September 9th, 2014	North America	United States	1 specimen presumably	Not specified	Not specified	Digestive gland, mantle, gills, foot and siphon	Not specified	8	PCR	0	0	0	0	Bivalves were collected at low tide belonging to four species. They were all burrowed in the sand at the time of collection, except for Crassostrea virginica, which were attached to rocks. The samples were kept alive moist in sea water at 4 °C prior to dissection and DNA isolation. Following dissection, the tissues were stored at -80 C.	In house	Not done (directly apparently)	Column	GRA6	Do not apply	Not specified	PCR products were sequenced and genotype with Sequencher 5.3	G. lamblia C. parvum	Not specified	No	[142]	International Journal of Environmental Research and Public Health	Public, environmental and occupational health Environmental sciences
Mussels	Geukensia demissa	From Orchard beach, a public beach located at the Bronx, New York City	Seawater	2014	Fall	September 9th, 2014	North America	United States	1 specimen presumably	Not specified	Not specified	Digestive gland, mantle, gills, foot and siphon	Not specified	44	PCR	0	0	0	0	Bivalves of four species were collected at low tide . They were all burrowed in the sand at the time of collection, except for Crassostrea virginica, which were attached to rocks. The samples were kept alive and moist in sea water at 4°C prior to dissection and DNA isolation. Following dissection, the tissues were stored at -80 C.	In house	Not done (directly apparently)	Column	GRA6	Do not apply	Not specified	PCR products were sequenced and genotype with Sequencher 5.3	G. lamblia C. parvum	Not specified	No	[142]	International Journal of Environmental Research and Public Health	Public, environmental and occupational health Environmental sciences
Oysters	Crassostrea virginica	From Orchard beach, a public beach located at the Bronx, New York City	Seawater	2014	Fall	September 9th, 2014	North America	United States	1 specimen presumably	Not specified	Not specified	Digestive gland, mantle, gills, foot and siphon	Not specified	10	PCR	0	0	0	0	Bivalves of four species were collected at low tide . They were all burrowed in the sand at the time of collection, except for Crassostrea virginica, which were attached to rocks. The samples were kept alive and moist in sea water at 4°C prior to dissection and DNA isolation. Following dissection, the tissues were stored at -80 C.	In house	Not done (directly apparently)	Column	GRA6	Do not apply	Not specified	PCR products were sequenced and genotype with Sequencher 5.3	G. lamblia C. parvum	Not specified	No	[142]	International Journal of Environmental Research and Public Health	Public, environmental and occupational health Environmental sciences
Mussels	Mytilus edulis	From Orchard beach, a public beach located at the Bronx, New York City	Seawater	2014	Fall	September 9th, 2014	North America	United States	1 specimen presumably	Not specified	Not specified	Digestive gland, mantle, gills, foot and siphon	Not specified	97	PCR	0	0	0	0	Bivalves of four species were collected at low tide . They were all burrowed in the sand at the time of collection, except for Crassostrea virginica, which were attached to rocks. The samples were kept alive and moist in sea water at 4°C prior to dissection and DNA isolation. Following dissection, the tissues were stored at -80 C.	In house	Not done (directly apparently)	Column	GRA6	Do not apply	Not specified	PCR products were sequenced and genotype with Sequencher 5.3	G. lamblia C. parvum	Not specified	No	[142]	International Journal of Environmental Research and Public Health	Public, environmental and occupational health Environmental sciences
Mussels	Mytilus californianus	Two geographical regions along the central Californian coast: near or distant (more or less than 5 km) to freshwater source	Seawater	2011- 2013	All seasons presumably	Not specified	North America	United States	Apparently pools of 30 mussles, but it is not clear because in the results they stated that they collected 959 samples	≥ 3 cm	500 cm	Haemolymph	Not specified	959 (data is not presented as pools even they analuzed pools)	PCR	Not specified	13 (not based on pools)	Not specified	1.5 (Minor discrepancy between reported prevalence and n)	Specific sampling sites were selected based on accessibility and safety for boat and ground personnel, and locations where freshwater run-off and coastal sea lion sites were distinctly separated. Samples were randomly collected from rocks, placed in ZiplocTM bags, and transported on ice to the laboratory to be processed within 24 h. The surface of the mussels was cleaned after the haemolymph coll…	In house	Not done (directly)	Column	ITS1 , 529 bp and B1	Not specified	Not specified	Sequenced	Fecal coliform Salmonella Cryptosporidium Giardia	Not specified	No	[113]	FEMS Microbiology Ecology	Microbiology
Bibliography
21. Miller, M.A.; Miller, W.A.; Conrad, P.A.; James, E.R.; Melli, A.C.; Leutenegger, C.M.; Dabritz, H.A.; Packham, A.E.; Paradies, D.; Harris, M.; Ames, J.; Jessup, D.A.; Worcester, K.; Grigg, M.E. Type X Toxoplasma gondii in a Wild Mussel and Terrestrial Carnivores from Coastal California: New Linkages between Terrestrial Mammals, Runoff and Toxoplasmosis of Sea Otters. Int. J. Parasitol. 2008, …
22. Shapiro, K.; Vanwormer, E.; Aguilar, B.; Conrad, P.A. Surveillance for Toxoplasma gondii in California Mussels (Mytilus californianus) Reveals Transmission of Atypical Genotypes from Land to Sea. Environ. Microbiol. 2015, 17, 4177–4188, doi:10.1111/1462-2920.12685.
23. Coupe, A.; Howe, L.; Burrows, E.; Sine, A.; Pita, A.; Velathanthiri, N.; Vallée, E.; Hayman, D.; Shapiro, K.; Roe, W.D. First Report of Toxoplasma gondii Sporulated Oocysts and Giardia duodenalis in Commercial Green-Lipped Mussels (Perna canaliculus) in New Zealand. Parasitol. Res. 2018, 117, 1453–1463, doi:10.1007/S00436-018-5832-8.
52. Staggs, S.E.; Keely, S.P.; Ware, M.W.; Schable, N.; See, M.J.; Gregorio, D.; Zou, X.; Su, C.; Dubey, J.P.; Villegas, E.N. The Development and Implementation of a Method Using Blue Mussels (Mytilus spp.) as Biosentinels of Cryptosporidium spp. and Toxoplasma gondii Contamination in Marine Aquatic Environments. Parasitol. Res. 2015, 114, 4655–4667, doi:10.1007/S00436-015-4711-9.
53. Silva, C.M.; Silva, A.L.P.; Watanabe, K.F.C.; Bezerra, N.P.C.; Bezerra, D.C.; Gomes, H.M.; Freire, T.B.; Dos Santos, L.S.; Neta, A.V. de C.; Silva, E.M.C.; Coimbra, V.C.S. First Report of Detection of Toxoplasma gondii DNA in Oysters (Crassostrea sp.) in the State of Maranhão. Rev. Bras. Parasitol. Vet. 2020, 29, 1–6, doi:10.1590/S1984-29612020050.
54. Marquis, N.D.; Bishop, T.J.; Record, N.R.; Countway, P.D.; Fernández Robledo, J.A. Molecular Epizootiology of Toxoplasma gondii and Cryptosporidium parvum in the Eastern Oyster (Crassostrea virginica) from Maine (USA). Pathog. 2019, Vol. 8, Page 125 2019, 8, 125, doi:10.3390/PATHOGENS8030125.
101. Marangi, M.; Giangaspero, A.; Lacasella, V.; Lonigro, A.; Gasser, R.B. Multiplex PCR for the Detection and Quantification of Zoonotic Taxa of Giardia, Cryptosporidium and Toxoplasma in Wastewater and Mussels. Mol. Cell. Probes 2015, 29, 122–125, doi:10.1016/j.mcp.2015.01.001.
113. Shapiro, K.; Silver, M.; Byrne, B.A.; Berardi, T.; Aguilar, B.; Melli, A.; Smith, W.A. Fecal Indicator Bacteria and Zoonotic Pathogens in Marine Snow and California Mussels (Mytilus californianus). FEMS Microbiol. Ecol. 2018, 94, 172, doi:10.1093/FEMSEC/FIY172.
130. Esmerini, P.O.; Gennari, S.M.; Pena, H.F.J. Analysis of Marine Bivalve Shellfish from the Fish Market in Santos City, São Paulo State, Brazil, for Toxoplasma gondii. Vet. Parasitol. 2010, 170, 8–13, doi:10.1016/J.VETPAR.2010.01.036.
131. Ribeiro, L.A.; Santos, L.K.N.S.S.; Brito, P.A.; Maciel, B.M.; Da Silva, A. V.; Albuquerque, G.R. Detection of Toxoplasma gondii DNA in Brazilian Oysters (Crassostrea rhizophorae). Genet. Mol. Res. 2015, 14, 4658–4665, doi:10.4238/2015.MAY.4.25.
132. Monteiro, T.R.M.; Rocha, K.S.; Silva, J.; Mesquita, G.S.S.; Rosário, M.K.S.; Ferreira, M.F.S.; Honorio, B.E.T.; Melo, H.F.R.; Barros, F.N.L.; Scofield, A.; Abel, I.; Moraes, C.C.G. Detection of Toxoplasma gondii in Crassostrea spp. Oysters Cultured in an Estuarine Region in Eastern Amazon. Zoonoses Public Health 2019, 66, 296–300, doi:10.1111/ZPH.12564.
133. Cong, W.; Zhang, N.Z.; Hou, J.L.; Wang, X.C.; Ma, J.G.; Zhu, X.Q.; Chen, G.J. First Detection and Genetic Characterization of Toxoplasma gondii in Market-Sold Oysters in China. Infect. Genet. Evol. 2017, 54, 276–278, doi:10.1016/j.meegid.2017.07.014.
134. Cong, W.; Zhang, N.Z.; Yuan, D.Q.; Zou, Y.; Li, S.; Liang, Z.L. Detection and Genetic Characterization of Toxoplasma gondii in Market-Sold Mussels (Mytilus edulis) in Certain Provinces of China. Microb. Pathog. 2019, 136, doi:10.1016/j.micpath.2019.103687.
135. Zhang, M.; Yang, Z.; Wang, S.; Tao, L.F.; Xu, L.X.; Yan, R.F.; Song, X.K.; Li, X.R. Detection of Toxoplasma gondii in Shellfish and Fish in Parts of China. Vet. Parasitol. 2014, 200, 85–89, doi:10.1016/j.vetpar.2013.10.022.
136. Kerambrun, E.; Palos Ladeiro, M.; Bigot-Clivot, A.; Dedourge-Geffard, O.; Dupuis, E.; Villena, I.; Aubert, D.; Geffard, A. Zebra Mussel as a New Tool to Show Evidence of Freshwater Contamination by Waterborne Toxoplasma gondii. J. Appl. Microbiol. 2016, 120, 498–508, doi:10.1111/JAM.12999.
137. Santoro, M.; Viscardi, M.; Boccia, F.; Borriello, G.; Lucibelli, M.G.; Auriemma, C.; Anastasio, A.; Veneziano, V.; Galiero, G.; Baldi, L.; Fusco, G. Parasite Load and STRs Genotyping of Toxoplasma gondii Isolates From Mediterranean Mussels (Mytilus galloprovincialis) in Southern Italy. Front. Microbiol. 2020, 11, doi:10.3389/fmicb.2020.00355.
138. Tedde, T.; Marangi, M.; Papini, R.; Salza, S.; Normanno, G.; Virgilio, S.; Giangaspero, A. Toxoplasma gondii and Other Zoonotic Protozoans in Mediterranean Mussel (Mytilus galloprovincialis) and Blue Mussel (Mytilus edulis): A Food Safety Concern? J. Food Prot. 2019, 82, 535–542, doi:10.4315/0362-028X.JFP-18-157.
139. Putignani, L.; Mancinelli, L.; Chierico, F. Del; Menichella, D.; Adlerstein, D.; Angelici, M.C.; Marangi, M.; Berrilli, F.; Caffara, M.; Regalbono, D.A.F. di; Giangaspero, A. Investigation of Toxoplasma gondii Presence in Farmed Shellfish by Nested-PCR and Real-Time PCR Fluorescent Amplicon Generation Assay (FLAG). Exp. Parasitol. 2011, 127, 409–417, doi:10.1016/J.EXPPARA.2010.09.007.
140. Ghozzi, K.; Marangi, M.; Papini, R.; Lahmar, I.; Challouf, R.; Houas, N.; Ben Dhiab, R.; Normanno, G.; Babba, H.; Giangaspero, A. First Report of Tunisian Coastal Water Contamination by Protozoan Parasites Using Mollusk Bivalves as Biological Indicators. Mar. Pollut. Bull. 2017, 117, 197–202, doi:10.1016/J.MARPOLBUL.2017.01.057.
141. Aksoy, U.; Marangi, M.; Papini, R.; Ozkoc, S.; Bayram Delibas, S.; Giangaspero, A. Detection of Toxoplasma gondii and Cyclospora cayetanensis in Mytilus galloprovincialis from Izmir Province Coast (Turkey) by Real Time PCR/High-Resolution Melting Analysis (HRM). Food Microbiol. 2014, 44, 128–135, doi:10.1016/j.fm.2014.05.012.
142. Tei, F.; Kowalyk, S.; Reid, J.; Presta, M.; Yesudas, R.; Mayer, D.C. Assessment and Molecular Characterization of Human Intestinal Parasites in Bivalves from Orchard Beach, NY, USA. Int. J. Environ. Res. Public Health 2016, 13, 381, doi:10.3390/ijerph13040381.
